# Supplementary material for: Quorum Sensing: An Under-Explored Phenomenon in the Phylum Actinobacteria
Source: Front Microbiol. 2016 Feb 10;7:131. doi: 10.3389/fmicb.2016.00131 (PMC4748050; doi:10.3389/fmicb.2016.00131)
Supplement: Supplementary file 2 [file Data_Sheet_2.FASTA]

>Acidimicrobium_ferrooxidans_DSM_10331_(CP001631)    
GACGAACGCTGGCGGCG-TGCCTAACACATGCAAGTCGTACGC--------GGT-------GGCTTGC------------
CACCG----AGTGGCGAACGGG-TGCGTAACACGTG-AGGAACCCACCCCGACGT-GGGGGATAACACCGGGAAACCGGT
GCTAATACCGCATGTG-CTCCCCTGACCGCATGGTCGAGGGAGCAAAGCCTTCG------------GGCGCGAC------
--GGGACGGCCTCGCGGCCTATCAGCTTGTTGGTG-GGGTAACGGCCCACCAAGGCGACGACGGGTAGCTGGTCTGAGAG
GACGATCAGCCACACTGGGACTGAGACA-CGGCCCA-GACTCCTACGGGAGGCAGCAGTGGGGAATATTGCGCAATGGGC
GAAAG-CCTGACGCAGCAA-CGCC-GCGTGGAGGACGAAGGCCTTCGGGTTGTAAACTCCTTTCAGC-AGGGACGAAAC-
------------------------TGACG-GTACCTGCAGAAGAAGCCCCGGCTAACTACGTGCCAGCAGCCGCGGTAAG
ACGTAGGGGGCGAGCGTTGTCCGGATTTACTGGG-CGTAAAGAGCTCGTAGGCGGCTTGGCAAGTCGGA-TGTGAAATCA
CCAGGCTCAACCTGG-TGTCGCCATCCGATACTGCCATGGCTTGAGTCCGGTAGAGGATCGTGGAATTCCTGGTGTAGC-
GGTGAAATGCGCAGATATCAGGAGGAACACCAATGGCGAAGGCAGCGATCTGGGCCGGTA-CTGACGCTGAGGAGCGAAA
GCG-TGGGGAGCGAACAGGATTAGATACCCTGGTAGTCCACGCCCTAAA-CGTTGGGCACTA-GGTGTGGGGCCTCATTC
GACGGGCTCCGTGCC-GACGCTAACGCATTAAGTGCCCC-GCCTGGGGAGTACGGCCGCAA-GGCTAAAACTCAAAGGAA
TTGACGGGGGCCC-GCACAAGC-GGCGGAGCATGC-GGCTTAATTC-GATGCAACGCGAAGAACCTCACCTGGGCTTGAC
ATGGAGGG-AAAAGCCGCAGAGATGCGGTGTCCTTCG-GGG---CCCTTC-ACA-GGTGGTGCATGGCTGTCGTCAGCTC
GTGTCGTGAGATGTT-GGGTTAAGTCCCGCAA-CGAGCGCAACCCTTGCCCT----ATGTTGCC---AGCGGGTC-----
---ATGCC---GGGGACTCGTAGGGGACTGCCGGAGTT-AATTCGGAGGAAGGTGGGGACGACGTCAAGTCATCATGCCC
CTTACGTCCAGGGCTGCACGCATGCTACAATGGCCGGTACAAAGGGT-CGCCAACCCGCGAGGGGGAGCCAATCCC-AAA
AAACCGGTCTCAGTTCGGATCGCAGTCTGCAACTCGACTGCGTGAAGTCGGAGT-CGCTAGTAATCCCGGATCAGC-A-C
GCCGGGGTGAATACGT-TCCCGGGCCTTGTACACACCGCCCGTCACACCACGAAAGTCGGCAACACCCGAAGCC--GGTG
-GCCCAACCCGCAA--------------GGGAGGGAGCCGTCGAAGGTGGGGT-CGGCG-ATTGGGGTGAA-GTCGTAAC
AAGGTAGCCGTACCGGAAGGTGC
>Acidothermus_cellulolyticus_11B_(CP000481)          
GACGAACGCTGGCGGCG-TGCTTAACACATGCAAGTCGAGCG-----GAAAGGCC------------CTTCG--GG-GTA
CTCG-----AGCGGCGAACGGG-TGAGTAACACGTG-GGCAACCTACCCCCAGCA-CCGGGATAACCCCGGGAAACCGGG
GCTAATACCGGATATGC-ACCTCGGGTGGCATC-ACCTGAGGTGGAAAGCT-------------TTTGCGGCTG------
--GGGATGGGCCCGCGGCCTATCAGCTTGTTGGTG-GGGTAACGGCCTACCAAGGCGACGACGGGTAGCCGGCCTGAGAG
GGCGACCGGCCACACTGGGACTGAGACA-CGGCCCA-GACTCCTACGGGAGGCAGCAGTGGGGAATATTGCGCAATGGGC
GAAAG-CCTGACGCAGCGA-CGCC-GCGTGGGGGAAGAAGGCCTTCGGGTTGTAAACCCCTTTCAGC-AGGAACGAAGCG
A--------------------AAGTGACG-GTACCTGCAGAAGAAGCACCGGCTAACTACGTGCCAGCAGCCGCGGTAAT
ACGTAGGGTGCAAGCGTTGTCCGGATTTACTGGG-CGTAAAGAGCTCGTAGGCGGTCTGTCGCGTCGGA-TGTGAAAACC
CAGGGCTCAACCCTG-GGCCTGCATTCGATACGGGCA-GACTAGAGTGCGGCAGGGGAGACTGGAATTCCTGGTGTAGC-
GGTGAAATGCGCAGATATCAGGAGGAACACCGGTGGCGAAGGCGGGTCTCTGGGCCGCAA-CTGACGCTGAGGAGCGAAA
GCG-TGGGGAGCGAACAGGATTAGATACCCTGGTAGTCCACGCTGTAAA-CGTTGGGCGCTA-GGTGTGGGGGACTTT-C
CACGTCCTCCGTGCC-GCAGCTAACGCATTAAGCGCCCC-GCCTGGGGAGTACGGCCGCAA-GGCTAAAACTCAAAGGAA
TTGACGGGGGCCC-GCACAAGC-GGCGGAGCATGT-GGCTTAATTC-GATGCAACGCGAAGAACCTTACCTGGGCTTGAC
ATGCAGGG-AAATCCGGCAGAGATGCCGGGTCCGC----AAGGGCCCTGC-ACA-GGTGGTGCATGGCTGTCGTCAGCTC
GTGTCGTGAGATGTT-GGGTTAAGTCCCGCAA-CGAGCGCAACCCTCGTCCC----ATGTTGCC---AGCGGGT------
--AATGCC---GGGGACTCATGGGAGACTGCCGGGGTC-AACTCGGAGGAAGGTGGGGATGACGTCAAGTCATCATGCCC
CTTACGTCCAGGGCTGCACACATGCTACAATGGCCGGTACAAAGGGC-TGCGAAACCGTGAGGTGGAGCGAATCCC-AAA
AAGCCGGTCTCAGTTCGGATCGGGGTCTGCAACTCGACCCCGTGAAGTCGGAGT-CGCTAGTAATCGCGGATCAGC-AAT
GCCGCGGTGAATACGT-TCCCGGGCCTTGTACACACCGCCCGTCACGTCACGAAAGTCGGTAACACCCGAAGCC--GGTG
-GCCCAACCC-------------GCAAGGG-AGGGAGCCGTCGAAGGTGGGAC-CGGCG-ATTGGGACGAA-GTCGTAAC
AAGGTAGCCGTACCGGAAGGTGT
>Actinomyces_bovis_ATCC_13683_(X81061)               
GACGAACGCTGCCGGCG-TGCTTAACACATGCAAGTCGAACG------GTGAAGCC-C-------AG?TTGCTG-GGT-G
GATG-----AGTGGCGAACGGG-TGAGTAACACGTG-AGTAACCTGCCCCTGACT-TCTGGATAACCGCTTGAAAGGGTG
GCTAATACGGGATATTT-TGGCCTGCTCGCATGGGT-GGGTTTGGAAAGGTTCTT---------TTTCTGGTTG------
--GGGATGGGCTCGCGGCCTATCAGCTTGTTGGTG-GGGTGATGGCCTACCAAGGCTTTGACGGGTAGCCGGCCTGAGAG
GGTGGACGGCCACACTGGGACTGAGACA-CGGCCCA-GACTCCTACGGGAGGCAGCAGTGGGGAATATTGCACAATGGGC
GCAAG-CCTGATGCAGCGA-CGCC-GCGTGAGGGATGTAGGCCTTCGGGTTGTGAACCTCTTTCGCC-AGTGAAGCAGGC
CGCCTTCTTTGTGGGG---TG-GTTGACG-GTAGCTGGATAAGAAGCGCCGGCTAACTACGTGCCAGCAGCCGCGGTAAT
ACGTAGGGCGCGAGCGTTGTCCGGAATTATTGGG-CGTAAAGAGCTCGTAGGCGGCTGGTCGCGTCTGT-CGTGAAATCC
TCTGGCTTAACTGGA-GGCTTGCGGTGGGTACGGGCC-GGCTTGAGTGCGGTAGGGGAGACTGGAATTCCTGGTGTAGC-
GGTGGAATGCGCAGATATCAGGAGGAACACCGGTGGCGAAGGCGGGTCTCTGGGCCGTTA-CTGACGCTGAGGAGCGAAA
GCG-TGGGGAGCGAACAGGATTAGATACCCTGGTAGTCCACGCCGTAAA-CGTTGGGCACTA-GGTGTGGGGGCTCTTTC
CGGGGTTTCCGCGCC-GTAGCTAACGCATTAAGTGCCCC-GCCTGGGGAGTACGGCCGCAA-GGCTAAAACTCAAAGGAA
TTGACGGGGGCCC-GCACAAGC-GGCGGAGCATGC-GGATTAATTC-GATGCAACGCGAAGAACCTTACCAAGGCTTGAC
ATGTGG-GTGTTGATCACGGAGACGTGGTTTCTCT--TCG-GAGCGCCTTCACA-GGTGGTGCATGGTTGTCGTCAGCTC
GTGTCGTGAGATGTT-GGGTTAAGTCCCGCAA-CGAGCGCAACCCTTGTCCC----GTGTTGCC---AGC--------AC
GTTGTGGT---GGGGACTCGCGGGAGACTGCCGGGGTT-AACTCGGAGGAAGGTGGGGATGACGTCAAATCATCATGCCC
CTTATGTCTTGGGCTTCACGCATGCTACAATGGCTGGTACAGAGGGT-TGCGATGTCGTGAGGCGGAGCGAATCCC-TTA
AAGCCAGTCTCAGTTCGGATCGGTGTCTGCAACTCGACACCGTGAAGTTGGAGT-CGCTAGTAATCGCAGATCAGC-AAC
GCTGCGGTGAATACGT-TCTCGGGCCTTGTACACACCGCCCGTCACGTCATGAAAGCTGGCAACACCCGAAGCC--CGTG
-GCTTAT-------------------------------------------------------------------------
-----------------------
>Actinopolyspora_halophila_ATCC_27976_(X54287)       
--CGAACGCTGACGGCGACGCCTCACACATGCAAGTCGAACG-----TCTGCACCCTGTGTGCCT-CTTCGGGGGGTTGG
GGTGTGGGAAGTGGCGGACGGGGTGAGTAACACGTG-AGTAACCTGCCCTGGGCG-TGGGGATAACCCTGGGAAACTGGG
GCTAATACCGGAT-GTGCTGCATGCCTCGCATGGGGTGT-GTGGGAAAGGTTCATC---TCTGCGAGGGGGTGTTCCGGC
CTGGGTGGGGCTCGCGGCCCATCAGCTTGTTGGTG-CGGTGAGGGCGTACCAAGGCGATGACGGGTAGCCGGCCTGAGAG
GGTGATCGGCCACACTGGGACTGAGACA-CGGCCCA-GACTCCTACGGGAGGCAGCAGTGGGGAATTTTGCGCAATGGGC
GGAAG-CCTGACGCAGCGA-CGCC-GTGTGGGGGAGGACGGCCTTCGGGTTGTAAACCCCTTCGGCC-CTTGACGA----
---------------------ATGTGACG-GTAGGGGCTAAAGAAGCGCCGGCTAACTACGTGCCAGCAGCCGCGGTAAT
ACGTAGGGCGCGAGCGTTGTCCGGATTTACTGGG-CGTAAAGGGCTCGTAGGCGGTTTGTCGCGTCGGT-CGTGGAAATG
CGCAGCTCAACTGGG-CACGTGCGGCCGATACGGGCA-GACTCGAGGGCGGTAGGGGCAAGCGGAATTCCTGGTGTAGC-
GGTGAAATGCGCAGATATCAGGAGGAACACCGATGGCGAAGGCAGCTTGCTGGGCCGTTC-CTGACGCTGAGGAGCGAAA
GCATGGGT-AGCGAACAGGATTAGATACCCTGGTAGTCCATGCTGTAAA-CGTTGGGCGCTA-GGTGTGGGG--ACCGTT
GTGGTGT-CCGTGCCG-TAGCTAACGCATTAAGCGCCCC-GCCTGGGGAGTACGGCCGCAA-GGCTAAAACTCAAAGGAA
TTGACGGGGGCCC-GCACAAGC-GGCGGAGCATGT-GGATTAATTC-GATGCAACGCGAAGAACCTTACCTGGGTTTGAC
ATA-CACCGGATTGCCTCAGAGAT-GGGGTTTCCCTTGTGG--CTGGTGT-ACA-GGTGGTGCATGGCTGTCGTCAGCTC
GTGTCGTGAGATGTT-GGGTTAAGTCCCGTAA-CGAGCGCAACCCTTGTCCT----GTGTTGCC---AGCGGTTC-----
---G-GC--C-GGGGACTCGCGGGAGACTGCCGGGGTC-AACTCGGAGGAAGGCGGGGACGACGTCAAGTCATCATGCCC
CTTATGTCCAGGGCTTCACACATGCTACAATGGCCGGTACAGAGGGT-GGCGAGACCGTGAGGTGGAGCGAAACCCGG-A
AAGCCGGTCTCAGTTCGGATCGGGGTCTGCAACTCGACCCTGTGAAGTCGGAGT-CGCTAGTAATCGCAGATCAGC-AAC
GCTGCGGTGAATACGT-TCCCGGGCCTTGTACACACCGCCCGTCACG?CATGAAAGTCGGTAACACCCTAAGCT--CATG
-GTCTAACCACACGGTT--------GTGTGGGGGGCGTGGTCGAAGGTGGGAC-TGGCG-ATTGGGACG-----------
-----------------------
>Actinospica_robiniae_GE134769_(AJ865863)            
----AACGCTGGCGGCG-TGCTTAACACATGCAAGTCGAACG-----ATGATCCGG-----------TTTCG--GCCGGG
GATT-----AGTGGCGAACGGG-TGAGTAACACGTG-GGCAACCTGCCCTCCACT-CTGGGATAACTCCGGGAAACCGGG
GCTAATACCGGATATG--ACCTGGGGTCGCATGGCCT-TGGGTGGAAAGTT-------------TTT-CGGTGG------
--AGGATGGGCCCGCGGCCTATCAGCTTGTTGGTG-GGGTGATGGCCTACCAAGGCGGTGACGGGTAGCCGGCCTGAGAG
GGCGACCGGCCACACTGGGACTGAGACA-CGGCCCA-GACTCCTGCGGGAGGCAGCAGTGGGGAATATTGCGCAATGGGC
GGAAG-CCTGACGCAGCGA-CGCC-GCGTGAGGGATGACGGCCTTCGGGTTGTAAACCTCTTTCAGC-AGGGACCAAGGG
T--------------------GACTGAGT-GTACCTGCAGAAGAAGCACCGGCTAACTACGTGCCAGCAGCCGCGGTAAT
ACGTAGGGTGCGAGCGTTGTCCGGATTTATTGGG-CGTAAAGGGCTCGTAGGCGGCCTGTCGCGTCGGG-AGTGAAAGCC
CACTGCTTAACGGTG-GGTCTGCTTCCGGTACGGGCG-GGCTAGAGTATGGCAGGGGAGACTGGAATTCCTGGTGTAGC-
GGTGGAATGCGCAGATATCAGGAGGAACACCGGTGGCGAAGGCGGGTCTCTGGGCCATTA-CTGACGCTGAGGAGCGAAA
GCG-TGGGGAGCGAACAGGATTAGATACCCTGGTAGTCCACGCCGTAAA-CGTTGGGCGCTA-GGTGTGGGGACTGTTTC
CACGGTCTCCGTGCC-GGAGCTAACGCATTAAGCGCCCC-GCCTGGGGAGTACGGCCGCAA-GGCTAAAACTCAAAGGAA
TTGACGGGGGCCC-GCACAAGC-GGCGGAGCATGC-GGCTTAATTC-GATGCAACGCGAAGAACCTTACCAGGGCTTGAC
ATGCACGG-TGCACCTCTAGAGATAGAGGGTCCTT--T-GGGGTCG-TGC-ACA-GGTGGTGCATGGTTGTCGTCAGCTC
GTGTCGTGAGATGTT-GGGTTAAGTCCCGCAA-CGAGCGCAACCCTCGTCCT----GTATTGCC---AGCA-GCATCTTC
GGATGGCT---GGGGACTTGCGGGAGACTGCCGGGGTC-AACTCGGAGGAAGGTGGGGACGACGTCAAATCATCATGCCC
CTTATGTCCTGGGCTGCACGCATGCTACAATGGCCGGTACAGAGGGC-TGCGATACCGTGAGGTGGAGCGAATCCC-GTA
AAGCCGGTCTCAGTTCGGATCGGGGTCTGCAACTCGACCCCGTGAAGTCGGAGT-CGCTAGTAATCGCAGATCAGC-AAC
GCTGCGGTGAATACGT-TCCCGGGCCTTGTACACACCGCCCGTCACGTCACGAAAGTCGGTAACACCCGAAGCC--CATG
-GCCCAACCCT------------TTTAGGG-AGGGAGTGGTCGAAGGTGGGAC-TGGCG-ATTGGGAC------------
-----------------------
>Beutenbergia_cavernae_DSM_12333_(CP001618)          
GACGAACGCTGGCGGCG-TGCTTTACACATGCAAGTCGAACGC-----TGATGCCCCG-------GGCTTGCCTGGGGTG
GATG-----AGTGGCGAACGGG-TGAGTAACACGTG-AGTAACCTGCCCCAGACT-CTGGGATAACTCCGGGAAACCGGG
GCTAATACTGGATATG--ACATCCTGCTGCATGGTG-GGGTGTGGAAAGGC---T---------TGTCTGGTTT------
--GGGATGGGCTCGCGGCCTATCAGCTTGTTGGTG-GGGTGATGGCCTACCAAGGCGGTGACGGGTAGCCGGCCTGAGAG
GGTGACCGGCCACACTGGGACTGAGACA-CGGCCCA-GACTCCTACGGGAGGCAGCAGTGGGGAATATTGCACAATGGGC
GCAAG-CCTGATGCAGCGA-CGCC-GCGTGAGGGATGACGGCCTTCGGGTTGTAAACCTCTTTCAGT-AGGGAAGAAGCC
---TTC---------------GGGTGACG-GTACCTGCAGAAGAAGCGCCGGCTAACTACGTGCCAGCAGCCGCGGTAAT
ACGTAGGGCGCAAGCGTTGTCCGGAATTATTGGG-CGTAAAGAGCTCGTAGGCGGTTTGTCGCGTCTGC-TGTGAAAACG
CGAGGCTCAACCTCG-CGCCTGCAGTGGGTACGGGCA-GACTAGAGTGCGGTAGGGGAGACTGGAATTCCTGGTGTAGC-
GGTGGAATGCGCAGATATCAGGAGGAACACCGGTGGCGAAGGCGGGTCTCTGGGCCGTAA-CTGACGCTGAGGAGCGAAA
GCA-TGGGGAGCGAACAGGATTAGATACCCTGGTAGTCCATGCCGTAAA-CGTTGGGCACTA-GGTGTGGGGCTCATT-C
CACGAGTTCCGTGCC-GTAGCAAACGCATTAAGTGCCCC-GCCTGGGGAGTACGGCCGCAA-GGCTAAAACTCAAAGGAA
TTGACGGGGGCCC-GCACAAGC-GGCGGAGCATGC-GGATTAATTC-GATGCAACGCGAAGAACCTTACCAAGGCTTGAC
ATGTACGG-GAAGCCACCAGAGATGGTGGTCTCTT--TGGACACTCGTGC-ACA-GGTGGTGCATGGTTGTCGTCAGCTC
GTGTCGTGAGATGTT-GGGTTAAGTCCCGCAA-CGAGCGCAACCCTCGTCCT----ATGTTGCC---AGC--------AC
GTGATGGT---GGGGACTCATAGGAGACTGCCGGGGTC-AACTCGGAGGAAGGTGGGGATGACGTCAAATCATCATGCCC
CTTATGTCTTGGGCTTCACGCATGCTACAATGGCCGGTACAAAGGGC-TGCGATACCGTGAGGTGGAGCGAATCCC-AGA
AAGCCGGTCTCAGTTCGGATTGGGGTCTGCAACTCGACCCCATGAAGTCGGAGT-CGCTAGTAATCGCAGATCAGC-AAC
GCTGCGGTGAATACGT-TCTCGGGCCTTGTACACACCGCCCGTCAAGTCATGAAAGTCGGTAACACCCGAAGCC--CATG
-GCCCAACC---C-----------TTGTGGG-GGGAGTGGTCGAAGGTGGGAT-CGGCG-ATTAGGACTAA-GTCGTAAC
AAGGTAGCCGTACCGGAAGGTGC
>Bifidobacterium_bifidum_KCTC_3202_(U25952)          
GATGAACGCTGGCGGCG-TGCTTAACACATGCAAGTCGAACGG------GATCCA--TC-----AAGCTTGCTTGGT--G
GTGAG----AGTGGCGAACGGG-TGAGTAATGCGTG-ACCGACCTGCCCCATGCT-CCGGAATAGCTCCTGGAAACGGGT
GGTAATGCCGGATGTT--CCACATGATCGCATGTGATTGTG--GGAAAGA------------TTCTATCGGCGT------
--GGGATGGGGTCGCGTCCTATCAGCTTGTTGGTG-AGGTAACGGCTCACCAAGGCTTCGACGGGTAGCCGGCCTGAGAG
GGCGACCGGCCACATTGGGACTGAGATA-CGGCCCA-GACTCCTACGGGAGGCAGCAGTGGGGAATATTGCACAATGGGC
GCAAG-CCTGATGCAGCGA-CGCC-GCGTGAGGGATGGAGGCCTTCGGGTTGTAAACCTCTTTTGTT-TGGGAGCAAGCC
TTC------------------GGGTGA-GTGTACCTTTCGAATAAGCGCCGGCTAACTACGTGCCAGCAGCCGCGGTAAT
ACGTAGGGCGCAAGCGTTATCCGGATTTATTGGG-CGTAAAGGGCTCGTAGGCGGCTCGTCGCGTCCGG-TGTGAAAGTC
CATCGCTTAACGGTG-GATCTGCGCCGGGTACGGGCG-GGCTGGAGTGCGGTAGGGGAGACTGGAATTCCCGGTGTAAC-
GGTGGAATGTGTAGATATCGGGAAGAACACCGATGGCGAAGGCAGGTCTCTGGGCCGTCA-CTGACGCTGAGGAGCGAAA
GCG-TGGGGAGCGAACAGGATTAGATACCCTGGTAGTCCACGCCGTAAA-CGGTGGACGCTG-GATGTGGGGCAC-GTTC
CACGTGTTCCGTGTC-GGAGCTAACGCGTTAAGCGTCCC-GCCTGGGGAGTACGGCCGCAA-GGCTAAAACTCAAAGAAA
TTGACGGGGGCCC-GCACAAGC-GGCGGAGCATGC-GGATTAATTC-GATGCAACGCGAAGAACCTTACCTGGGCTTGAC
ATGTTCCC-GACGACGCCAGAGATGGCGTTTCCCTTCGGGG---CGGGTTCACA-GGTGGTGCATGGTCGTCGTCAGCTC
GTGTCGTGAGATGTT-GGGTTAAGTCCCGCAA-CGAGCGCAACCCTCGCCCC----GTGTTGCC---AGCACGTT-----
---ATGGT---GGGAACTCACGGGGGACCGCCGGGGTT-AACTCGGAGGAAGGTGGGGATGACGTCAGATCATCATGCCC
CTTACGTCCAGGGCTTCACGCATGCTACAATGGCCGGTACAGCGGGA-TGCGACATGGCGACATGGAGCGGATCCC-TGA
AAACCGGTCTCAGTTCGGATCGGAGCCTGCAACCCGGCTCCGTGAAGGCGGAGT-CGCTAGTAATCGCGGATCAGC-AAC
GCCGCGGTGAATGCGT-TCCCGGGCCTTGTACACACCGCCCGTCAAGTCATGAAAGTGGGCAGCACCCGAAGCC--GGTG
-GCCTAAC--CCCTTG-----------TGGGATGGAGCCGTCTAAGGTGAGGCT-CGTG-ATTGGGACTAA-GTCGTAAC
AAGGTAGCCGTACCGGAAGGTGC
>Bogoriella_caseilytica_HIK_0088_(Y09911)            
-------GCTGGCGGCG-TGCTTAACACATGCAAGTCGAACGA-----TGATGCCC---------AGCTTGCT--GGGTG
GATT-----AGTGGCGAACGGG-TGAGTAACACGTG-AGTAACCTGCCCCTGACT-TCGGGATAAGCGCTGGAAACGGCG
TCTAATACCGGATACG--ACCTACCTCCGCATGGTGTGTGGGTGGAAAGCT---T---------GATGCGGTTG------
--GGGATGGGCTCGCGGCCTATCAGCTTGTTGGTG-GGGTGAAGGCCTACCAAGGCGACGACGGGTAGCCGGCCTGAGAG
GGTGTCCGGCCACACTGGGACTGAGACA-CGGCCCA-GACTCTTACGGGAGGCAGCAGTGGGGAATATTGCACAATGGGC
GCAAG-CCTGATGCAGCGA-CGCC-GCGTGAGGGATGACGGCCTTCGGGTTGTAAACCTCTTTCAGT-AGGGAACAAG-C
---CTTC-------------GGGT-GAGG-GTACCTGCAGAAGAAGCGCCGGCTAACTACGTGCCAGCAGCCGCGGTAAT
ACGTAGGGCGCAAGCGTTGTCCGGAATTATTGGG-CGTAAAGAGCTCGTAGGCGGCTTGTCGCGTCTGC-TGTGAAAACC
CGGGGCTCAACCCCG-GGCCTGCAGTGGGTACGGGCA-GGCTAGAGTGCGGTAGGGGAGACTGGAATTCCTGGTGTAGC-
GGTGGAATGCGCAGATATCAGGAGGAACACCGATGGCGAAGGCAGGTCTCTGGGCCGTTA-CTGACGCTGAGAAGCGAAA
GCA-TGGGGAGCGAACAGGATTAGATACCCTGGTAGTCCATGCCGTAAA-CGTTGGGCACTA-GGTGTGGGGTCTGTTTC
CACGGAGTCCGCGCC-GTAGCTAACGCATTAAGTGCCCC-GCCTGGGGAGTACGGCCGCAA-GGCTAAAACTCAAAGGAA
TTGACGGGGGCCC-GCACAAGC-GGCGGAGCATGC-GGATTAATTC-GATGCAACGCGAAGAACCTTACCAAGGCTTGAC
ATAACCTG-GAAGCATTCAGAGATGGGTGTGCCTT--TACGGGCCGGGTT-ACA-GGTGGTGCATGGTTGTCGTCAGCTC
GTGTCGTGAGATGTT-GGGTTAAGTCCCGCAA-CGAGCGCAACCCTTGTCCT----GTGTTGCC---AGC--------AC
GTAGTGGT---GGGGACTCATGGGAGACTGCCGGGGTC-AACTCGGAGGAAGGTGGGGATGACGTCAAATCATCATGCCC
CTTATGTCTTGGGCTTCACGCATGCTACAATGGCCGGTACAAAGGGC-TGCGATACCGCGAGGTGGAGCGAATCCC-AAA
AAGCCGGTCTCAGTTCGGATCAGGGTCTGCAACTCGACCCTGTGAAGTCGGAGT-CGCTAGTAATCGCAGATCAGC-AAC
GCTGCGGTGAATACGT-TCTCGGGCCTTGTACACACCGCCCGTCACGTCACGAAAGTCGGTAACACCCGAAGCT--CATG
-GCCCAACCGGTTC----------TTCCGGG-GGGAGTGGTCGAAGGTGGGAC-TGGCG-ATTGGGACGAA-GTCGTAAC
AAGGTAGCCGTACCGGAAGG---
>Brevibacterium_linens_DSM_20425_(X77451)            
GACGAACGCTGGCTGCG-TGCTTAACACATGCAAGTCGAACGC-----TGAACCA-GG-------AGCTTGCTCT--GTG
GATG-----AGTGGCGAACGGG-TGAGTAACACGTG-AGTAACCTGCCCCCGATT-TCGGGATAAGCCCGGGAAACTGGG
TCTAATACCGGATACG-ACCAATCCT-CGCATGAGG-GTTGGTGGAAAGTTTTT--------------CGATCG------
--GGGATGGGCTCGCGGCCTATCAGCTTGTTGGTG-GGGTAATGGCCTACCAAGCCGACGACGGGTAGCCGGCCTGAGAG
GGCGACCGGCCACACTGGGACTGAGACA-CGGCCCA-GACTCCTACGGGAGGCAGCAGTGGGGAATATTGCACAATGGGG
GAAAC-CCTGATGCAGCGA-CGCA-GCGTGCGGGATGACGGCCTTCGGGTTGTAAACCGCTTTCAGC-AGGGAAGAAG--
-----------CCGTA---AG---TGACG-GTACCTCCAGAAGAAGTACCGGCTAACTACGTGCCAGCAGCCGCGGTAAT
ACGTAGGGTACGAGCGTTGTCCGGAATTATTGGG-CGTAAAGAGCTCGTAGGTGG?TGCTCACGTCTGC-TGTGGAAACG
CGACGCTTAACGTTG-CGCGTGCAGTGGGTACGGGCT-GACTAGAGTGCAGTAGGGGAGTCTGGAATTCCTGGTGTAGC-
GGTGAAATGCGCAGATATCAGGAGGAACACCGGTG?CGAAGGCGGGACTCTGGGCTGTAA-CTGACACTGAGGAGCGAAA
GCA-TGGGGAGCGAACAGGATTAGATACCCTGGTAGTCCATGCCGTAAA-CGTTGGGCACTA-GGTGTGGGGGACATT-C
CACGTTCTCCGCGCC-GTAGCTAACGCATTAAGTGCCCC-GCCTGGGGAGTACGGTCGCAA-GGCTAAAACTCAAAGGAA
TTGACGGGGGCCC-GCACAAGC-GGCGGAGCATGC-GGATTAATTC-GATGCAACGCGAAGAACCTTACCAAGGCTTGAC
ATACACTG-GACCGTTCTGGAAACA-GTTCTCTC--TTTGGAGCTGGTGT-ACA-GGTGGTGCATGGTTGTCGTCAGCTC
GTGTCGTGAGATGTT-GGGTTAAGTCCCGCAA-CGAGCGCAACCCTCGTTCT----ATGTTGCC---AGCA--------C
GTGATGGT---GGGAACTCATAGGAGACTGCCGGGGTC-AACTCGGAGGAAGGTGGGGATGACGTCAAATCATCATGCCC
TTTATGTCTTGGGCTTCACGCATGCTACAATGGCTGGTACAGAGAGA-GGCGAACCCGTGAGGGTGAGCGAATCCC-TTA
AAGCCAGTCTCAGTTCGGATCGTAGTCTGCAATTCGACTACGTGAAGTCGGAGT-CGCTAGTAATCGCAGATCAGC-AAC
GCTGCGGTGAATACGT-TCCCGGGCCTTGTACACACCGCCCGTCAAGTCACGAAAGTCGGTAACACCCGAAGCC--GGTG
-TCCCAACCCCCT------------TTGTGGGAGGGGGCGTCTA-GGTGGGAC-TGGTG-ATTGGGACTAA-GTCGTAAC
AAGGTAGCCGTACCGGA------
>Catenulispora_acidiphila_DSM_44928_(CP001700)       
GACGAACGCTGGCGGCG-TGCTTAACACATGCAAGTCGAACG-----GTGAACCGC-----------TTTCG--GGCGGG
GATC-----AGTGGCGAACGGG-TGAGTAACACGTG-GGTAACCTGCCCTCCACT-CTGGGATAACTCCGGGAAACCGGG
GCTAATACCGGATACG--ACTCGAGGCGGCATCGCCT-CGGGTGGAAAGTT-------------TTT-CGGTGG------
--AGGATGGACCCGCGGCCTATCAGCTTGTTGGTG-GGGTAACGGCCTACCAAGGCGATGACGGGTAGCCGGCCTGAGAG
GGCGACCGGCCACACTGGGACTGAGACA-CGGCCCA-GACTCCTACGGGAGGCAGCAGTGGGGAATATTGCACAATGGGC
GAAAG-CCTGATGCAGCGA-CGCC-GCGTGAGGGATGACGGCCTTCGGGTTGTAAACCTCTTTCAGC-AGGGACGAAGCG
C--------------------AAGTGACT-GTACCTGCAGAAGAAGCACCGGCTAACTACGTGCCAGCAGCCGCGGTAAT
ACGTAGGGTGCGAGCGTTGTCCGGAATTATTGGG-CGTAAAGAGCTTGTAGGTGGCTCGTTGCGTCGGG-AGTGAAAACC
CGCGGCTTAACCGCG-GGCCTGCTTCCGATACGGGCG-AGCTAGAGTTCGGCAGGGGAGACTGGAATTCCTGGTGTAGC-
GGTGGAATGCGCAGATATCAGGAGGAACACCGGTGGCGAAGGCGGGTCTCTGGGCCGATA-CTGACACTGAGAAGCGAAA
GCG-TGGGGAGCGAACAGGATTAGATACCCTGGTAGTCCACGCCGTAAA-CGTTGGGAACTA-GGTGTGGGGTCCATT-C
CACGGGCTCTGTGCC-GCAGCTAACGCATTAAGTTCCCC-GCCTGGGGAGTACGGCCGCAA-GGCTAAAACTCAAAGGAA
TTGACGGGGGCCC-GCACAAGC-GGCGGAGCATGT-GGCTTAATTC-GATGCAACGCGAAGAACCTTACCTGGGCTTGAC
ATGTTCGG-TCTACCTGCAGAGATGTGGGGTGCTT--T-TGCGCCG-TTC-ACA-GGTGGTGCATGGTTGTCGTCAGCTC
GTGTCGTGAGATGTT-GGGTTAAGTCCCGCAA-CGAGCGCAACCCTCGTTCC----ATGTTGCC---AGC--GCGTT---
--ATGGC----GGGGACTCATGGGAGACTGCCGGGGTC-AACTCGGAGGAAGGTGGGGACGACGTCAAATCATCATGCCC
CTTATGTCCAGGGCTGCACACATGCTACAATGGCCGGTACAGAGGGC-TGCGATACCGCAAGGTGGAGCGAATCCC-AAA
AAGCCGGTCTCAGTTCGGATCGGGGTCTGCAACTCGACCCCGTGAAGTCGGAGT-CGCTAGTAATCGCAGATCAGC-AAC
GCTGCGGTGAATACGT-TCCCGGGCCTTGTACACACCGCCCGTCACGTCACGAAAGTCGGTAACACCCGAAGCC--GGTG
-GCCTAACCCC------------TTGTGGG-AGGGAGCCGTCGAAGGTGGGAC-CGGCG-ATTGGGACGAA-GTCGTAAC
AAGGTAGCCGTACCGGAAGGTGC
>Cellulomonas_flavigena_DSM_20109_(CP001964)         
GACGAACGCTGGCGGCG-TGCTTAACACATGCAAGTCGAACGG-----TGAAGGTC---------AGCTTGCT-G-ACCG
GATC-----AGTGGCGAACGGG-TGAGTAACACGTG-AGCAACCTACCCTTCACT-CTGGGATAAGCCTTGGAAACGAGG
TCTAATACCGGATACG--AGACGCACGGGCATCTGTAGCGTCTGGAAAGAT-------------TTATCGGTGG------
--GGGATGGGCTCGCGGCCTATCAGCTTGTTGGTG-GGGTAATGGCCTACCAAGGCGACGACGGGTAGCCGGCCTGAGAG
GGCGACCGGCCACACTGGGACTGAGACA-CGGCCCA-GACTCCTACGGGAGGCAGCAGTGGGGAATATTGCACAATGGGC
GCAAG-CCTGATGCAGCGA-CGCC-GCGTGCGGGATGACGGCCTTCGGGTTGTAAACCGCTTTCAGC-AGGGAAGAAGCG
--------------------AGAGTGACG-GTACCTGCAGAAGAAGCGCCGGCTAACTACGTGCCAGCAGCCGCGGTAAT
ACGTAGGGCGCAAGCGTTGTCCGGAATTATTGGG-CGTAAAGAGCTCGTAGGCGGTTTGTCGCGTCTGC-TGTGAAAACC
TCAGGCTCAACCTGG-GGCTTGCAGTGGGTACGGGCA-GACTAGAGTGCGGTAGGGGTGACTGGAATTCCTGGTGTAGC-
GGTGGAATGCGCAGATATCAGGAGGAACACCGATGGCGAAGGCAGGTCACTGGGCCGCAA-CTGACGCTGAGGAGCGAAA
GCA-TGGGGAGCGAACAGGATTAGATACCCTGGTAGTCCATGCCGTAAA-CGTTGGGCACTA-GGTGTGGGGTCCATT-C
CACGGATTCCGTGCC-GCAGCAAACGCATTAAGTGCCCC-GCCTGGGGAGTACGGCCGCAA-GGCTAAAACTCAAAGAAA
TTGACGGGGGCCC-GCACAAGC-GGCGGAGCATGC-GGATTAATTC-GATGCAACGCGAAGAACCTTACCAAGGCTTGAC
ATACACCG-GAAACGTGCAGAGATGTGCGCCCCGC--AAGGT--CGGTGT-ACA-GGTGGTGCATGGTTGTCGTCAGCTC
GTGTCGTGAGATGTT-GGGTTAAGTCCCGCAA-CGAGCGCAACCCTCGTCCC----ATGTTGCC---AGC--------GG
GTTATGCC---GGGGACTCATGGGAGACTGCCGGGGTC-AACTCGGAGGAAGGTGGGGATGACGTCAAATCATCATGCCC
CTTATGTCTTGGGCTTCACGCATGCTACAATGGCCGGTACAAAGGGC-TGCGATACCGCGAGGTGGAGCGAATCCC-AAA
AAGCCGGTCTCAGTTCGGATTGGGGTCTGCAACTCGACCCCATGAAGTCGGAGT-CGCTAGTAATCGCAGATCAGC-AAC
GCTGCGGTGAATACGT-TCCCGGGCCTTGTACACACCGCCCGTCAAGTCATGAAAGTCGGTAACACCCGAAGCC--GATG
-GCCCAACCG--C-----------AAG--G-GGGGAGTCGTCGAAGGTGGGAC-TGGCG-ATTAGGACTAA-GTCGTAAC
AAGGTAGCCGTACCGGAAGGTGC
>Conexibacter_woesei_DSM_14684_(CP001854)            
GACGAACGCTGGCGGCG-TGCCTAATACATGCAAGTGGAGCGA-----CGAACCAGGG--------CTTGCCCTGGGGCA
A--------AGCCGCGAACGGG-TGAGTAACACGTG-GGTAACCTGCCCTGATGA-TTGGGACAACCCGAGGAAACTCGG
GCTAATACCAAATGTG-CTCCTCGACTTTAAGGTCGTTGA---GGAAAGGTA------------GCTTCGGCTAACCGCA
TCAGGATGGGCCCGCGGCCCATTAGCTTGTTGGTG-AGGTAACGGCTCACCAAGGCTCCGATGGGTAGCTGGTCTGAGAG
GACGATCAGCCACACTGGGACTGAGACA-CGGCCCA-GACTCCTACGGGAGGCAGCAGTAGGGAATCTTGCGCAATGCGC
GAAAG-CGTGACGCAGCAA-CGCC-GCGTGGAGGAAGACGGTCTTCGGATTGTAAACTCCTTTCAGT-TGGGACGAAGCT
TCGGCGATGAATAGTCGTTCGGAGTGACG-GTACCTTCAGAAGAAGCCCCGGCTAACTACGTGCCAGCAGCCGCGGTAAT
ACGTAGGGGGCGAGCGTTGTCCGGAATCATTGGG-CGTAAAGCGCGTGTAGGCGGCTCGATAAGTCTGC-TGTGAAAGTC
CAGGGCTCAACCCTG-GAATGCCGGTGGATACTGTCG-AGCTTGAGTCCGGAAGAGGCGAGTGGAATTCCTGGTGTAGC-
GGTGAAATGCGCAGATATCAGGAGGAACACCAATGGCGAAGGCAGCTCGCTGGGACGTGA-CTGACGCTGAGACGCGAAA
GCG-TGGGGAGCAAACAGGATTAGATACCCTGGTAGTCCACGCTGTAAA-CGATGGGTACTA-GGTGTGGGGGGT-GT-C
GACTCCCTCCGTGCC-GACGCTAACGCATTAAGTACCCC-GCCTGGGGAGTACGGCCGCAA-GGCTAAAACTCAAAGGAA
TTGACGGGGGCCC-GCACAAGC-AGCGGAGCATGT-GGTTTAATTC-GACGCAACGCGAAGAACCTTACCTGGGCTTGAC
ATGTGCCTGACCGC-CGTGGAAACACGGCTTCCCTTCGGGG---CAGGTTCACA-GGTGGTGCATGGCTGTCGTCAGCTC
GTGTCGTGAGATGTT-GGGTTAAGTCCCGCAA-CGAGCGCAACCCCCGTCGC----ATGTTGCC---AGCAT--------
---TTAGT--TGGGGACTCATGCGAGACTGCCGGTGAC-AAACCGGAGGAAGGTGGGGATGACGTCAAGTCATCATGCCC
CTTATGTCCAGGGCTACACACGTGCTACATTGGCGCGTACAGAGGGC-TGCGATACCGCGAGGTGGAGCGAATCCC-TTA
AAGCGCGTCTCGGTTCGGATTGTAGGCTGAAACTCGCCTACATGAAGGCGGAGT-TGCTAGTAATCGCGGATCAGC-ATT
GCCGCGGTGAATACGT-TCCCGGGCCTTGTACACACCGCCCGTCACACCACGGGAGTGAGCAACACCCGAAGCC--GGTG
-GCCTAACCC-GCA------------AGGG-AGGGAGCCGTCGAAGGTGGGGC-TCGTG-ACTGGGGTGAA-GTCGTAAC
AAGGTAGCCGTAGCGGAAGCTGC
>Coriobacterium_glomerans_PW2_(X79048)               
GATGAACGCTGGCGGCG-CGCCTAACACATGCAAGTCGA?CGGC----ACCCGCCCTC---------------GGGCG-G
AAGCG----AGTGTCGAACGGC-TGAGTAACACGTG-ACCAACCTGCCCTGCGCT-CCGGAATAGCCGCGGGAAACCGCG
GGTAATACCGGATGCG-CCGGACCGCC-GCATGGCGGCCCGG-CGAAAGC-------------TCCGGCGGCGC------
--GGGATGGGGTCGCGGCCCATCAGGTAGACGGCG-GGGCGAGGGCCCACCGTGCCGACGACGGGTAGCCGGGTTGAGAG
ACCGAACGGCCAGATTGGGACTGAGACA-CGGCCCA-GACTCCTACGGGAGGCAGCAGTGGGGAATCTTGCGCAATGGGG
GGAAC-CCTGACGCAGCGA-CGCC-GCGTGCGGGAGGAAGGCCTTCGGGTCGCAGACCGCTTTCAGC-AGGGAAGAGATC
------------------------AGACG-GTACCTGCAGAAGAAGCCCCGGCTAACTACGTGCCAGCAGCCGCGGTAAT
ACGTAGGGGGCAAGCGTTATCCGGATTCATTGGG-CGTAAAGCGCGCGTAGGCGGCCAGGCAGGCCGGG-CGTCAAATCC
GGGGGCTCAACCCCC--GCTCGCGCCCGGAACCGCC-CGGCTCGGGTCCGGTATGGGAGGGTGGAATTCCCGGTGTAGC-
GGTGGAATGCGCAGATATCGGGAGGAACACCGGTGGCGAAGGCGGCCCTCTGGTCCGGTA-CCGACGCTGAGGCGCGAAA
GCT-GGGGGAGCGAACAGGATTAGATACCCTGGTAGTCCTAGCCGTAAA-CGATGGACGCTA-GGTGTGGGGGGACG---
--ATCCCCCCGTGCC-GCAGCCAACGCATTAAGCGTCCC-GCCTGGGGAGTACGGCCGCAA-GGCTAAAACTCAAAGGAA
TTGACGGGGGCCC-GCACAAGC-AGCGGAGCATGT-GGCTTAATTC-GAAGCGACGCGAAGAACCTTACCAGGGCTTGAC
ATGCAGCT--GAAGCCGGGGAGACCCGGTGGCCGG--AAGGAGGCTGC---GCA-GGTGGTGCATGGCTGTCGTCAGCTC
GTGTCGTGAGATGTT-GGGTTAAGTCCCGCAA-CGAGCGCAACCCCCGCCGC----ATGTTGCC---ATCA---------
--GGTAATGCTGGGAACCCATGCGGGACCGCCGGCGTC-AAGCCGGAGGAAGGCGGGGACGACGTCAAGTCATCATGCCC
CTTATGCCCTGGGCTGCACACGTGCTACAATGGCCGGTACAGCGGGA-TGCGATGGCGCGAGCCGGAGCGGATCCC-T-A
AAGCCGGCCCCAGTTCGGATCGGGG?CTGCAACCCGCCCCCGTGAAGTCGGAGT-TGCTAGTAATCGCGGATCAGC--AT
GCCGCGGTGAATGCGT-TCCCGGGCCTTGTACACACCGCCCGTCACACCACCCGAGTCGTCTGCACCCGAAGCC--GCGG
-GCCCGACCAGCGA------------TGG?--GGGACGCGTCGAAGGTCTTGA---GGGCGAGGGGGGTGAAGTC-----
-----------------------
>Corynebacterium_diphtheriae_NCTC_11397_(X84248)     
GACGGACGCTGGCGGCG-TGCTTAACACATGCAAGTCGAACG-----GAAAGGCCTAGCTTGCT-----------AGGTA
CTCG-----AGTGGCGAACGGG-TGAGTAACACGTG-GGTGATCTGCCTCGTACT-TCGGGATAAGCCTGGGAAACTGGG
TCTAATACTGGATAGGACCATGCTTT--A-GTG-TGTGT-GGTGGAAAGT----------TTTTC----GGTAC------
--GAGATGAGCCCGCGGCCTATCAGCTTGTTGGTG-GGGTAATGGCCTACCAAGGCGTCGACGGGTAGCCGGCCTGAGAG
GGTGGACGGCCACATTGGGACTGAGATA-CGGCCCA-GACTCCTACGGGAGGCAGCAGTGGGGAATATTGCACAATGGGC
GCAAG-CCTGATGCAGCGA-CGCC-GCGTGGGGGATGACGGCCTTCGGGTTGTAAACCTCTTTCGCT-AGGGACGAAGCT
TTT--------------------GTGACG-GTACCTAGATAAGAAGCACCGGCTAACTACGTGCCAGCAGCCGCGGTAAT
ACGTAGGGTGCGAGCGTTGTCCGGAATTACTGGG-CGTAAAGAGCTCGTAGGTGGTTTGTCGCGTCGTC-TGTGAAATTC
CGGGGCTTAACTTCG-GGCGTGCAGGCGATACGGGCATAACTTGAGTGCTGTAGGGGAGACTGGAATTCCTGGTGTAGC-
GGTGGAATGCGCAGATATCAGGAGGAACACCGATGGCGAAGGCAGGTCTCTGGGCAGTAA-CTGACGCTGAGGAGCGAAA
GCATGGGG-AGCGAACAGGATTAGATACCCTGGTAGTCCATGCCGTAAA-CGGTGGGCGCTA-GGTGTGAGG-G-TCTTC
CACGACTTTCGTGCCG-TAGCTAACGCATTAAGCGCCCC-GCCTGGGGAGTACGGCCGCAA-GGCTAAAACTCAAAGGAA
TTGACGGGGGCCC-GCACAAGC-GGCGGAGCATGT-GGATTAATTC-GATGCAACGCGAAGAACCTTACCTGGGCTTGAC
ATA-TGCAGGATCGGCGTAGTGAT-ACGTTTTCCCTTGTGG--TCTGTAT-ACA-GGTGGTGCATGGTTGTCGTCAGCTC
GTGTCGTGAGATGTT-GGGTTAAGTCCCGCAA-CGAGCGCAACCCTTGTCTT----ATGTTGCC---AGCACGTG-----
---ATGG--T-GGGGACTCATGAGAGACTGCCGGGGTT-AACTCGGAGGAAGGTGGGGATGACGTCAAATCATCATGCCC
CTTATGTCCAGGGCTTCACACATGCTACAATGGTCGGTACAACGCGC-TGCGAGCCTGTGAGGGTGAGCGAATCGCTG-A
AAGCCGGCCTCAGTTCGGATTGGGGTCTGCAACTCGACCCCATGAAGTCGGAGT-CGCTAGTAATCGCAGATCAGC-AAC
GCTGCGGTGAATACGT-?CCCGGGCCTTGTACACACCGCCCGTCACGTCATGAAAGTTGGTAACACCCGAAGCC--AGTG
-GCCTAACCCTTGTG--------------GGGGGGAGCTGTCGAAGGTGG?AT-CGGCG-ATTGG?ACGAA-GTCGTAAC
AAGGTAGCCGTACCGGAAGGTGC
>Cryptosporangium_arvum_YU_62921_(D85465)            
GACGAACGCTGGCGGCG-TGCTTAACGCGTGCAAGTCGAGCG-----GAAAGGC-------------CTTCG--GG-GTA
CTCG-----AGCGGCGAACGGG-TGAGTAACACGTG-GGCAATCTGCCCTC-GCT-CTGGGATAACTCCGGGAAACCGGG
GCTAATACCGGATACG--ACCACTTTAGGCATC-TTCGGTGGTGGAAAG-T-------------TTTTCGGCGA------
--GGGATGAGCCCGCGGCCTATCAGCTTGTTGGTG-GGGTAATGGCCTACCAAGGCAGTGACGGGTAGCCGGCCTGAGAG
GGCGACCGGCCACACTGGGACTGAGACA-CGGCCCA-GACTCCTACGGGAGGCAGCAGTGGGGAATATTGCGCAATGGGC
GAAAG-CCTGACGCAGCGA-CGCC-GCGTGAGGGATGACGGCCTTCGGGTTGTAAACCTCTTTCAGC-AGGGACGAAGCG
C--------------------AAGTGACG-GTACCTGCAGAAGAAGCACCGGCCAACTACGTGCCAGCAGCCGCGGTAAT
ACGTACGGTGCAAGCGTTGTCCGGAATTATTGGG-CGTAAAGAGCTCGTAGGCGGCTTGTCACGTCGAC-TGTGAAAACC
CGGGGCTCAACTCCG-GGCCTGCAGTCGATACGGGCT-GGCTTGAGTGCGGTAGGGGAGACTGGAATTCCTGGTGTAGC-
GGTGAAATGCGCAGATATCAGGAGGAACACCGGTGGCGAAGGCGGGTCTCTGGGCCGTAA-CTGACGCTGAGGAGCGAAA
GCG-T?GGGAGCGAACAGGATTAGATACCCTGGTAGTCCACGCCGTAAA-CGTTGG-CGCTA-GGTGTGGACC-CTAT-C
CACGGGTTCCGTGCC-GCAGCTAACGCATTAAGCGCCCC-GCCTGGGGAGTACGG?CGCAA-GGCTAAAACTCAAAGGAA
TTGACGGGGGCCC-GCACAAGC-GGGGGAGCATGC-GGCTTAATTC-GATGCAACGCGAAGAACCTTACCAAGGCTTGAC
ATACACCG-AAAACTCGTAGAGATACGGGGTCTTC----G-GGGCGGTGT-ACA-GGTGGTGCATGGTTGTCGTCAGCTC
GTGTCGTGAGATGTT-GGGTTAAGTCCCGCAA-CGAGCGCAACCCTCGTTCC----ATGTTGCC---AGCACTT------
--CGGGT----GGGGACTCATGGGAGACTGCCGGGGTC-AACTCGGAGGAAGGTGGGGATGACGTCAAATCATCATGCCC
CTTATGTCTTGGGCTGCACGCATGCTACAATGGCCGGTACAGAGGGC-TGCGAAACCGTAAGGTCGAGCGAATCCC-AAA
AAGCCGGTCTCAGTTCGGATCGGGGTCTGCAACTCGACCCCGTGAAGTCGGAGT-CGCTAGTAAGCGCAGATCAGC-AAC
GCTGCGGTGAATACGT-TCCCGGGCCTTGTACACACCGCCCGTCACGTCACGAAAGTCGGTAACACCCGAAGCC--CGTG
-GCCCAACTC-------------TTCGGAG-AGGGAGCGGTCGAAGGTGGGAC-TGGCG-ATTGGGACGAA-GTCGTAAC
AAGGTAGCCGTACCGGAAGGTGC
>Dermabacter_hominis_S69_(X91034)                    
GACGAACGCTGGCGGCG-TGCTTAACACATGCAAGTCGAAGCA-----TGAAGCT-G--------TGCTTGCACA-GTG-
GATT-----AGTGGCGAACGGG-TGAGTAACACGTG-AGTAACCTGCCCTCCACT-TTGGGATAACTCCGAGAAATCGGG
GCTAATACTGGATATGACCTT-GGCC-CGCATGGTTTTT-GGTGGAAAGTTTT--------------TCGGTGG------
--GGGATGGGCTCGCGGCCTATCAGTTTGTTGGTG-AGGTAGTGGCTCACCAAGGCGATGACGGGTAGCCGGCCTGAGAG
GGCGACCGGCCACACTGGGACTGAGCCA-CGGCCCA-GACTCCTACGGGAGGCAGCAGTGGGGAATATTGCACCCTGGGC
GAAAG-CCTGATGCAGCGA-CGCC-GCGTGGGGGATGACGGCCTTCGGGTTGTAAACCTCTTTCAGC-AGGGAAGAAG--
----------CGA--A---AG---TGACG-GTACTTGCAGAAGAAGCGCCGGCTAACTACGTGCCAGCAGCCGCGGTAAT
ACGTAGGGCGCAAGCGTTGTCCGGAATTATTGGG-AGTAAAGGGCTTGTAGGTGGCTTGTCGCGTCTGC-CGTGAAAACT
CGAGGCTTAACCTTG-GGCGTGCGGTGGGTACGGGCA-GGCTAGAGTGCGGTAGGGGAGACTGGAATTCCTGGTGTAGC-
GGTGAAATGCGCAGATATCAGGAGGAACACCGATGGCGAAGGCAGGTCTCTGGGCCGTTA-CTGACACTGAGAAGCGAAA
GCA-TGGGGAGCGAACAGGATTAGATGCCCTGGTAGTCCATGCCGTAAA-CGTTGGGCACTA-GGTGTGGGGGACATT-C
CACGTTTTCCGCGCC-GTAGCTAACGCATTAAGTGCCCC-GCCTGGGGAGTACGGCCGCAA-GGCTAAAACTCAAAGGAA
TTGACGGGGGCCC-GCACAAGC-GGCGGAGCATGC-GGATTAATTC-GATGCAACGCGAAGAACCTTACCAAGGCTTGAC
ATGCACTG-GATCGCTGCAGAGATGTGGTTTTCT----TTGGACTGGTGC-ACA-GGTGGTGCATGGTTGTCGTCAGCTC
GTGTCGTGAGATGTT-GGGTTAAGTCCCGCAA-CGAGCGCAACCCTCGTTCC----ATGTTGCC---AGCA--------C
TTCG-GGT---GGGGACTCATGGGAGACTGCCGGGGTC-AACTCGGAGGAAGGTGGGGACGACGTCAAATCATCATGCCC
CTTATGTCTTGGGCTTCACGCGTGCTACAATGGTCGGTACAATGGGT-TGCGATACTGTGAGGTGGAGCTAATCCC-AAA
AAGCCGGTCTCAGTTCGGATTGGGGTCTGCAACTCGACCCTATGAAGTCGGAGT-CGCTAGTAATCGCAGATCAGC-AAT
GCTGCGGTGGATACGT-TCCCGGGCCTTGTACACACCGCCCGTCAAGTCACGAAAGTCGGTAACACCCGAAGCC--GATG
-GCCC-AAGCTTT------------ATG-CG-GGGAGTCGTCGAAGGTGGGAT-CGGTG-ATTGGGACTAA-GTCGTAAC
AAGGTAGCCGTACCGGAAGGTGC
>Dermacoccus_nishinomiyaensis_ATCC_29093_(X87757)    
--------CTGGCGGCG-TGCTTAACACATGCAAGTCGAACGA-----TGA-AGCACC-------AGCTTGCTGGTGTG-
GATT-----AGTGGCGAACGGG-TGAGTAACACGTG-AGTAACCTGCCCCTCACT-CTGGGATAAGCCTGGGAAACTGGG
TCTAATACTGGATACG--ACCGATTTCCGCATGGAGTGTTGGTGGAAAGTTTTTG-------------TGGTGG------
--GGGATGGACTCGCGGCCTATCAGCTTGTTGGTG-GGGTAATGGCCTACCAAGCCGACGACGGGTAGCCGGCCTGAGAG
GGCGACCGGCCACACTGGGACTGAGACA-CGGCCCA-GACTCCTACGGGAGGCAGCAGTGGGGAATATTGCACAATGGGC
GAAAG-CCTGATGCAGCGA-CGCC-GCGTGAGGGATGACGGCCTTCGGGTTGTAAACCTCTTTCACC-AGGGACGAAGC-
-------------TAA---CG---TGACG-GTACCTGGAGAAGAAGCACCGGCTAACTACGTGCCAGCAGCCGCGGTAAT
ACGTAGGGTGCGAGCGTTGTCCGGAATTATTGGG-CGTAAAGAGCTTGTAGGCGGTCTGTCGCGTCTGC-TGTGAAAGAC
CGGGGCTTAACTCCG-GTTCTGCAGTGGGTACGGGCA-GACTAGAGTGTGGTAGGGGAGACTGGAATTCCTGGTGTAGC-
GGTGAAATGCGCAGATATCAGGAGGAACACCGATGGCGAAGGCAGGTCTCTGGGCCATTA-CTGACGCTGAGAAGCGAAA
GCA-TGGGGAGCGAACAGGATTAGATACCCTGGTAGTCCATGCCGTAAA-CGTTGGGCGCTA-GGTGTGGGACTCATT-C
CACGAGTTCCGTGCC-GCAGCTAACGCATTAAGCGCCCC-GCCTGGGGAGTACGGCCGCAA-GGCTAAAACTCAAAGGAA
TTGACGGGGGCCC-GCACAAGC-GGCGGAGCATGC-GGATTAATTC-GATGCAACGCGAAGAACCTTACCAAGGCTTGAC
ATACACCG-GAATCATGCAGAGATGTG--TGCGTC-TTCGG-ACTGGTGT-ACA-GGTGGTGCATGGTTGTCGTCAGCTC
GTGTCGTGAGATGTT-GGGTTAAGTCCCGCAA-CGAGCGCAACCCTCGTTCC----ATGTTGCC---AGCA---------
CTTCGGGT---GGGGACTCATGGGAGACTGCCGGGGTC-AACTCGGAGGAAGGTGGGGATGACGTCAAATCATCATGCCC
CTTATGTCTTGGGCTTCACGCATGCTACAATGGCCGGTACAGAGGGT-TGCGAAACCGTGAGGTGGAGCTAATCCC-AAA
AAACCGGTCTCAGTTCGGATTGGGGTCTGCAACTCGACCCCATGAAGTCGGAGT-CGCTAGTAATCGCAGATCAGC-AAC
GCTGCGGTGAATACGT-TCCCGGGCCTTGTACACACCGCCCGTCAAGTCACGAAAGTCGGTAACACCCGAAGCC--GGTG
-GCCTAACC---CTT----------GTGG?G--GGAGCCGTCGAAGGTGGGAC-TGGCG-ATTGGGACTAA-GTCGTAAC
AAGGTAGCCGTACCGGAA-----
>Dermatophilus_congolensis_DSM_44180_(AJ243918)      
GACGAACGCTGGCGGCG-TGCTTAACACATGCAAGTCGAACGA-----TGA--AGCCC-------AGCTTGCTGGGTG--
GATT-----AGTGGCGAACGGG-TGAGTAACACGTG-AGTAATCTACCCCTCACT-TTGGGATAAGCCCCGGAAACGGGG
TCTAATACTGAATATG--ACCTTTCCTCGCATGAGGTTTG-GTGGAAAGTTTTTT-------------CGGTGG------
--GGGATGTGCTCGCGGCCTATCAGCTTGTTGGTG-AGGTAACGGCTCACCAAGGCGACGACGGGTAGCCGGCCTGAGAG
GGTGAACGGCCACACTGGGACTGAGACA-CGGCCCA-GACTCCTACGGGAGGCAGCAGTGGGGAATATTGCACAATGGGC
GAAAG-CCTGATGCAGCGA-CGCC-GCGTGAGGGATGAAGGCCTTCGGGTTGTAAACCTCTTTCAGC-AGGGGAGAAGCG
A--------------A---AG---TGACG-GTACCTGCAGAAGAAGCACCGGCTAACTACGTGCCAGCAGCCGCGGTAAT
ACGTAGGGTGCGAGCGTTGTCCGGAATTATTGGG-CGTAAAGAGCTTGTAGGCGGTTTGTCGCGTCTGC-TGTGAAAATC
CAGGGCTTAACCCTG-GACGTGCAGTGGGTACGGGCA-GGCTAGAGTGTGGTAGGGGAGACTGGAATTCCTGGTGTAGC-
GGTGAAATGCGCAGATATCAGGAGGAACACCGATGGCGAAGGCAGGTCTCTGGGCCATTA-CTGACGCTGAGAAGCGAAA
GCA-TGGGTAGCGAACAGGATTAGATACCCTGGTAGTCCATGCCGTAAA-CGTTGGGCGCTG-GGTGTGGGGTCCATT-C
CACGGATTCTGCGCC-GTAGCTAACGCATTAAGCGCCCC-GCCTGGGGAGTACGGCCGCAA-GCCTAAAACTCAAAGGAA
TTGACGGGGGCCC-GCACAAGC-GGCGGAGCATGC-GGATTAATTC-GATGCAACGCGAAGAACCTTACCAAGGCTTGAC
ATACACCG-GAAAAGTGCAGAGATGTACTCCCCTT-TTTG--GTCGGTGT-ACA-GGTGGTGCATGGTTGTCGTCAGCTC
GTGTCGTGAGATGTT-GGGTTAAGTCCCGCAA-CGAGCGCAACCCTCGTCGC----ATGTTGCC---AGCA--------C
GTAATGGT---GGGGACTCATGTGAGACTGCCGGGGTC-AACTCGGAGGAAGGTGGGGATGACGTCAAATCATCATGCCC
CTTATGTCTTGGGCTTCACGCATGCTACAATGGCCGGTACAGAGTGC-TGCGATACCGTGAGGTGGAGCGAATCAC-TTA
AAGCCGGTCTCAGTTCGGATTGGGGTCTGCAACTCGACCCCATGAAGTCGGAGT-CGCTAGTAATCGCAGATCAGC-AAC
GCTGCGGTGAATACGT-TCCCGGGCCTTGTACACACCGCCCGTCAAGTCACGAAAGTTGGTAACACCCGAAGCC--GGTG
-GCCTAACCCTT-------------GTGG-G-GGGAGCCGTCGAAGGTGGGAC-TGGCG-ATTGGGGATCA-A--GTAAC
AAG--------------------
>Dietzia_maris_DSM_43672_(X79290)                    
GACGAACGCTGGCGGCG-TGCTTAACACATGCAAGTCGAACG-----GTAAGCCCCC--TTCGG-----------GGGTA
CACG-----AGTGGCGAACGGG-TGAGTAACACGTG-GGTAATCTGCCCTGCACT-TCGGGATAAGCCTGGGAAACTGGG
TCTAATACCGGATATGAACTCCTGCC--GCATGGTGGGG-GTTGGAAAGT----------TTTT----CGGTGC------
--AGGATGAGCCCGCGGCCTATCAGCTTGTTGGTG-GGGTAATGGCCTACCAAGGCGACGACGGGTAGCCGGCCTGAGAG
GGTGATCGGCCACACTGGGACTGAGACA-CGGCCCA-GACTCCTACGGGAGGCAGCAGTGGGGAATATTGCACAATGGGC
GAAAG-CCTGATGCAGCGA-CGCC-GCGTGGGGGATGACGGTCTTCGGATTGTAAACCCCTTTCAGT-AGGGACGAAGCG
C--------------------AAGTGACG-GTACCTGCAGAAGAAGCACCGGCTAACTACGTGCCAGCAGCCGCGGTAAT
ACGTAGGGTGCGAGCGTTGTCCGGAATTACTGGG-CGTAAAGAGCTCGTAGGCGGTTTGTCACGTCGTC-TGTGAAATCC
CTCGGCTTAACCGGG-GGCGTGCAGGCGATACGGGCA-GACTTGAGTACTACAGGGGAGACTGGAATTCCTGGTGTAGC-
GGTGAAATGCGCAGATATCAGGAGGAACACCGGTGGCGAAGGCGGGTCTCTGGGTAGTAA-CTGACGCTGAGGAGCGAAA
GCATGGGT-AGCGAACAGGATTAGATACCCTGGTAGTCCATGCCGTAAA-CGGTGGGCGCTA-GGTGTGGGG-T-CCTTC
CACGGACTCCGTGCCG-TAGCTAACGCATTAAGCGCCCC-GCCTGGGGAGTACGGCCGCAA-GGCTAAAACTCAAAGGAA
TTGACGGGGGCCC-GCACAAGC-GGCGGAGCATGT-GGATTAATTC-GATGCAACGCGAAGAACCTTACCTAGGCTTGAC
ATA-TACAGGACGACGGCAGAGAT-GTCGTTTCCCTTGTGG--CTTGTAT-ACA-GGTGGTGCATGGTTGTCGTCAGCTC
GTGTCGTGAGATGTT-GGGTTAAGTCCCGCAA-CGAGCGCAACCCCTGTCTC----ATGTTGCC---AGCACGTA-----
---ATGG--T-GGGGACTCGTGAGAGACTGCCGGGGTC-AACTCGGAGGAAGGTGGGGATGACGTCAAATCATCATGCCC
CTTATGTCTAGGGCTTCACACATGCTACAATGGCTAGTACAGAGGGC-TGCGATACCGCGAGGTGGAGCGAATCCCTT-A
AAGCTGGTCTCAGTTCGGATTGGGGTCTGCAACTCGACCCCATGAAGTCGGAGT-CGCTAGTAATCGCAGATCAGC-AAC
GCTGCGGTGAATACGT-TCCCGGGCCTTGTACACACCGCCCGTCACGTCATGAAAGTCGGTAACACCCGAAGCC--GGTG
-GCCTAACCCTTGTG---------------GAGGGAGCCGTCGAAGGTGGGAT-CGGCG-ATTGGGACGAA-GTCGTAAC
AAGGTAGCCGTACCGGAAGG---
>Euzebya_tangerina_KCTC_19736_(AB478418)             
GACGAACGCTGGCGGCG-CGCCTTATACATGCAAGTCGAGGGA-----GAAGCATA----------TCTT----CGGATA
TGTGGAG--ACCGGCGAACGGG-TGAGTAACACGTG-AGAAACCTACCCCGGAGA-TCGGAATAACCACGGGAAACTGTG
GCTAATGCCGAATACT-CTCCGCCCACCACATGGCAGACGGAGGAAAAGTC--------------CGCTGCTCC------
--GGGATGGTCTCGCGGCGTATCAGCTAGTTGGTG-AGGTAACGGCTCACCAAGGCCACGACGCGTAGCTGGAGTGAGAG
CTCGAACAGCCACACTGGGACTGAGACA-CGGCCCA-GACTCCTACGGGAGGCAGCAGTAGGGAATCTTGCGCAATGGGC
GAAAG-CCTGACGCAGCGA-CGCC-GCGTGTGGGAAGAAGGCCTTCGGGTTGTAAACCACTTTCAGG-AGGGAAGAAGCG
A--------------------AAGTGACG-GTACCTCCAGAAGAAGACCCGGCCAACTACGTGCCAGCAGCCGCGGTAAT
ACGTAGGGGTCAAGCGTTGTCCGGAATTATTGGG-CGTAAAGAGCTCGTAGGCGGTCTTTTAAGTCGGA-TGTGAAATCT
CAGGGCTCAACTCTG-AAACTGCATCCGATACTGGAA-GACTTGAGGCAGGTAGGGGAGATCGGAATTCCTAGTGTAGC-
GGTGAAATGCGCAGATATTAGGAGGAACACCGGTGGCGAAGGCGGATCTCTGGGCCTGTT-CTGACGCTGAGGAGCGAAA
GCG-TGGGGAGCAAACAGGATTAGATACCCTGGTAGTCCACGCCGTAAA-CGATGGGTGCTA-GGTGTGGGAGATAAT-C
CACTTCTTCCGTGCC-GCAGCTAACGCATTAAGCACCCC-GCCTGGGGACTACGGCCGCAA-GGCTAAAACTCAAAGGAA
TTGACGGGGGCCC-GCACAAGC-GGCGGAGCATGT-GGCTTAATTC-GAAGCAACGCGAAGAACCTTACCAAGGCTTGAA
ATATACGG-AAAAGCTGTGGAAACACAGTGTGCTTCGGCG----TCGTAT-ACA-GGTGGTGCATGGTTGTCGTCAGCTC
GTGCCGTGAGGTGTT-GGGTTAAGTCCCGCAA-CGAGCGCAACCCTTATCCT----ATGTTGCC---AGCGAGTA-----
---ATGTC---GGGGACTCATGGGAGACTGCCGGTGTC-AAACCGGAGGAAGGTGGGGACGACGTCAAATCATCATGCCC
CTTATGTCTTGGGCTGCACACATGCTACAATGGCCGGTACAGAGGGC-TGCGATCCCGTGAGGGTGAGCGAATCTC-ACA
AAGCCGGTCTCAGTTCGGATTGGAGTCTGCAACTCGACTCCATGAAGGCGGAGT-CGCTAGTAATCGCGAATCAGC-AAT
GTCGCGGTGAATACGT-TCCCGGGCCTTGTACACACCGCCCGTCACGTCATGAAAGTCGGTAACACCCGAAGTC--AGTG
-GCCCAACTCTTT---------------GAGAGGGAGCTGCCGAAGGTGGGAT-CGGCG-ATTGGGACGAA-GTCGTAAC
AAGGTAGCCGTACCGGAAGGTGC
>Frankia_sp._(L40622)                                
GACGAACGCTGGCGGCG-TGCCTAACACATGCAAGTCGAGCG-----GGGAG---------------CTTCG--GC----
TCCT-----AGCGGCGAACGGG-TGAGTAACACGTG-GGCAACCTGCCCCGAGCT-CTGGAATAACCTCGGGAAACCGGG
GCTAATGCCGGATATG--ACATCACTGGGCATC-TGGTGGTGTGGAAAGAT-------------TTATCGGCTC------
--GGGATGGGCCCGCGGCCTATCAGCTTGTTGGTG-GGGTGATGGCCTACCAAGGCGACGACGGGTAGCCGGCCTGAGAG
GGCGACCGGCCACACTGGGACTGAGACA-CGGCCCA-GACTCCTACGGGAGGCAGCAGTGGGGAATATTGCGCAATGGGC
GGAAG-CCTGACGCAGCGA-CGCC-GCGTGAGGGATGACGGCCTTCGGGTTGTAAACCTCTTTCAGC-AGGGACGAAGCG
C--------------------AAGTGACG-GTACCTGCAGAAGAAGCACCGGCCAACTACGTGCCAGCAGCCGCGGTAAT
ACGTAGGGTGCAAGCGTTGTCCGGAATTATTGGG-CGTAAAGAGCTCGTAGGCGGCTTGTCACGTCGGC-TGTGAAAACC
CGGGGCTCAACCCCG-GGCCTGCAGTCGATACGGGCA-GGCTAGAGTCCGGCAGGGGAGACTGGAATTCCTGGTGTAGC-
GGTGAAATGCGCAGATATCAGGAGGAACACCGGTGGCGAAGGCGGGTCTCTGGGCCGGAA-CTGACGCTAAGGAGCGAAA
GCG-TGGGGAGCGAACAGGATTAGATACCCTGGTAGTCCACGCCGTAAA-CGTTGGGCGCTA-GGTGTGGGGGACCTT-C
CACGGCCTCCGTGCC-GCAGCTAACGCATTAAGCGCCCC-GCCTGGGGAGTACGGCCGCAA-GGCTAAAACTCAAAGGAA
TTGACGGGGGCCC-GCACAAGC-GGCGGAGCATGT-GGCTTAATTC-GATGCAACGCGAAGAACCTTACCAGGGCTTGAC
ATGCAGGG-AAATCTCGTAGAGATACGGGGTCCGT----AAGGGTCCTGC-ACA-GGTGGTGCATGGCTGTCGTCAGCTC
GTGTCGTGAGATGTT-GGGTTAAGTCCCGCAA-CGAGCGCAACCCTCGTCCT----ATGTTGCC---AGCGAGT------
--AATGTC---GGGGACTCATAGGAGACTGCCGGGGTC-AACTCGGAGGAAGGTGGGGATGACGTCAAGTCATCATGCCC
CTTACGTCCTGGGCTGCACACATGCTACAATGGCCGGTACAAAGGGC-TGCGATACCGCGAGGTGGAGCGAATCCC-AAA
AAGCCGGTCTCAGTTCGGATCGGGGTCTGCAACTCGACCCCGTGAAGTCGGAGT-CGCTAGTAATCGCAGATCAGC-AAT
GCTGCGGTGAATACGT-TCCCGGGCCTTGTACACACCGCCCGTCACGTCACGAAAGTCGGTAACACCCGAAGCC--GGTG
-GCCTAACCC-------------TTGTGGG--GGGAGCCGTCGAAGGTGGGAC-CGGCG-ATTGGGACGAA-GTCGTAAC
AAGGTA-----------------
>Geodermatophilus_obscurus_DSM_43160_(CP001867)      
GACGAACGCTGGCGGCG-TGCTTAACACATGCAAGTCGAACG-----GTGAACC-----------TGCTTCG--GTGGGG
GATC-----AGTGGCGAACGGG-TGAGTAACACGTG-GGCAACCTGCCCCCGGCT-CTGGGATAACTCCAAGAAATTGGG
GCTAATACCGGATGTG--ACCGCTGGCCGCATGGTCTGGTGGTGGAAAGGG-------------TTTCCGGCTG------
--GGGATGGGCCCGCGGCCTATCAGCTTGTTGGTG-GGGTAGTGGCCTACCAAGGCGACGACGGGTAGCCGGCCTGAGAG
GGTGACCGGCCACACTGGGACTGAGACA-CGGCCCA-GACTCCTACGGGAGGCAGCAGTGGGGAATATTGCGCAATGGGC
GGAAG-CCTGACGCAGCGA-CGCC-GCGTGGGGGATGACGGCCTTCGGGTTGTAAACCTCTTTCAGC-AGGGACGAAGCC
GTG------------------AGGTGACG-GTACCTGCAGAAGAAGCACCGGCCAACTACGTGCCAGCAGCCGCGGTAAT
ACGTAGGGTGCAAGCGTTGTCCGGAATTATTGGG-CGTAAAGAGCTCGTAGGCGGTTGGTCGCGTCGGC-TGTGAAAACC
CGGAGCTCAACTCCG-GGCCTGCAGTCGATACGGGCC-GACTTGAGTGTTGCAGGGGAGACTGGAATTCCTGGTGTAGC-
GGTGAAATGCGCAGATATCAGGAGGAACACCGGTGGCGAAGGCGGGTCTCTGGGCAACAA-CTGACGCTGAGGAGCGAAA
GCG-TGGGGAGCGAACAGGATTAGATACCCTGGTAGTCCACGCCGTAAA-CGTTGGGCGCTA-GGTGTGGGGGCCATT-C
CACGGTCTCCGTGCC-GCAGCTAACGCATTAAGCGCCCC-GCCTGGGGAGTACGGCCGCAA-GGCTAAAACTCAAAGGAA
TTGACGGGGGCCC-GCACAAGC-GGCGGAGCATGT-TGCTTAATTC-GATGCAACGCGAAGAACCTTACCTAGGCTTGAC
ATGCACGG-AAATCTCGCAGAGATGCGGGGTCCGT----AAGGGCCGTGC-ACA-GGTGGTGCATGGTTGTCGTCAGCTC
GTGTCGTGAGATGTT-GGGTTAAGTCCCGCAA-CGAGCGCAACCCTCGTTCC----ATGTTGCC---AGCACGT------
--GATGGT---GGGGACTCATGGGAGACTGCCGGGGTC-AACTCGGAGGAAGGTGGGGATGACGTCAAATCATCATGCCC
CTTATGTCTAGGGCTGCAAACATGCTACAATGGCCGGTACAAAGGGC-TGCGATACCGCAAGGTGGAGCGAATCCC-AAA
AAGCCGGTCTCAGTTCGGATTGGGGTCTGCAACTCGACCCCATGAAGTTGGAGT-CGCTAGTAATCGCAGATCAGC-AAC
GCTGCGGTGAATACGT-TCCCGGGCCTTGTACACACCGCCCGTCACGTCACGAAAGTCGGTAACGCCCGAAGCC--GGTG
-GCCCAACCCC------------TTGTGGG-AGGGAGCCGTCGAAGGCGGGAT-CGGCG-ATTGGGACGAA-GTCGTAAC
AAGGTAGCCGTACCGGAAGGTGC
>Glycomyces_harbinensis_ATCC_43155_(D85483)          
GACGAACGCTGGCGGCG-TGCTTCACACATGCAAGTCGAACG-----GAAAGGCCC---------GCTTG---C-GGGTA
CTCG-----AGTGGCGAACGGG-TGAGTAACACGTG-GGTAACCTGCCCCCATCT-CTGGGATAACCGTTGGAAACGGCG
GCTAATACCGGATACG-ACCATTGCCT-GCATG-GGTGATGGTGGAAAGTT-------------TTTGCGGTTG------
--GGGAGGGGCCCGCGGCCTATCAGCTGGTTGGTG-GGGTGATGGCCTACCAAGGCGTTGACGGGTAGCCGGCCTGAGAG
GGCGGTCGGTCACATTGGGACTGAGATA-CGGCCCA-GACTCCTACGGGAGGCAGCAGTGGGGAATTTTGCACAATGGGC
GCAAG-CCTGATGCAGCGA-CGCC-GCGTGAGGGATGACGGCTTTCGGGTTGTAAACCTCTTTTATC-CACCACGAAGGC
CAGGTAT--TCGCCTG---G---TTGACG-GTAGTGGTTGAATAAGCGCCGGCTAACTACGTGCCAGCAGCCGCGGTAAG
ACGTAGGGCGCGAGCGTTGTCCGGATTTATTGGG-CGTAAAGGGCTCGTAGGCGGTTGATTGCGTCCGC-CGTGAAAGGC
CTCGGCTTAACCGGG-GTTTTGCGGTGGATACGGGTC-GACTTGAGGCAATTAGGGGAGATCGGAATTCTACGTGTAGC-
GGTGAAATGCGCAGATATGTGGAGGAACACCGGTGGCGAAGGCGGATCTCTGGGATTGTT-CTGACGCTGAGGAGCGAAA
GCATGGGG-AGCGAACAGGATTAGATACCCTGGTAGTCCATGCTGTAAA-CGGTGGGCGCTA-GGTGTGGGG-TCACGTT
GGTTGATTCTGTGCCG-TAGCTAACGCATTAAGCGCCCC-GCCTGGGGAGTACGGCCGCAA-GGCTAAAACTCAAAGGAA
TTGACGGGGGCCC-GCACAAGC-GGCGGAGCATGC-GGATTAATTC-GATGCAACGCGAAGAACCTTACCTAGGTTTGAC
ATC-ACCCGGAAACCTCTAGAGAT-AGAGGCCTCTTCG-GA--CTGGGTG-ACA-GGTGGTGCATGGCTGTCGTCAGCTC
GTGTCGTGAGATGTT-GGGTTAAGTCCCGCAA-CGAGCGCAACCCTTATCCC----GTGTTGCC---AGCA--TT-----
---CAGT--T-GGGGACTCACGGGAGACTGCCGGGGTT-AACTCGGAGGAAGGTGGGGATGAGGTCAAGTCATCATGCCC
CTTATGTCTAGGGCTTCACGCATGCTACATTGGCCGGTACAGCGGGT-TGCGATACCGTGAGGTGGAGCGAATCCCTGTA
AAGCCGGTCTTGGTTCGGATTCGAGTCTGCAACTCGACTCGATGAAGGTGGAGT-CGCTAGTAATCGCAGATCAGC-AAC
GCTGCGGTGAATGCGT-TCCCGGGCCTTGTACACACCGCCCGTCACGTCATGAAAGTTGGCAACACCCGAAGCC--TGCG
-GCCTAACCGGTTT-----------ACCGG-AGGGAGTGGTCGAAGGTGGGGC-TGGCG-ATTAGGACGAA-GTCGTAAC
AAGGTAGCCGTACCGGAAGGTGC
>Iamia_majanohamensis_F12_(AB360448)                 
-----ACGCTGGCGGCG-TGCCTAAGACATGCAAGTCGAACGA--------GGTCCACC--CGGTGGCAACACCGGCGAC
GACCT----AGTGGCGAACGGG-TGAGTAACACGTG-AGGAACCTGCCCCGAAGA-CCGGGATAACCCTCCGAAAGGAGA
GCTAATACCGGATGTC-CCCTGGAGGTCGCATGGCCACCAGAGGAAATGCTTT-------------TGTGCTTC------
--GGGAGGGCCTCGCGGCCTATCAGCTTGTTGGTG-GGGTAACGGCCCACCAAGGCATCGACGGGTAGCTGGTCTGAGAG
GACGATCAGCCACACTGGGACTGAGACA-CGGCCCA-GACTCCTACGGGAGGCAGCAGTTAGGAATCTTGCGCAATGGGC
GAAAG-CCTGACGCAGCAA-CGCC-GCGTGGGGGATGAAGGCCCTCGGGTCGTAAACCCCTTTCAGT-GGGGACGAAAC-
------------------------TGACG-GTACCCACAGAAGAAGTCCCGGCCAACTACGTGCCAGCAGCCGCGGTAAC
ACGTAGGGGACAAGCGTTGTCCGGATTTATTGGG-CGTAAAGGGCTCGTAGGCGGTTCGGCAAGTCGGG-TGTGAAACCT
CCAGGCTCAACCTGG-AGTCGCCACCCGAAACTGCTGTGACTTGAGTCCGGTAGGGGAGCACGGAATTCCTGGTGTAGC-
GGTGGAATGCGCAGATATCAGGAGGAACACCAGTGGCGAAGGCGGTGCTCTGGGCCGGTA-CTGACGCTGAGGAGCGAAA
GCA-TGGGGAGCGAACAGGATTAGATACCCTGGTAGTCCATGCCGTAAA-CGTTGGGCACTA-GGTGTGGGACCC-TCTC
AACGGGTTCCGCGCC-GTAGCTAACGCATTAAGTGCCCC-GCCTGGGGAGTACGGCCGCAA-GGCTAAAACTCAAAGGAA
TTGACGGGGGCCC-GCACAAGC-AGCGGAGCATGT-TGCTTAATTC-GAGGCAACGCGAAGAACCTTACCTGGGTTTGAC
ATGTACGG-AAAAGCCGCAGAGATGCGGTGTCCTTTT-GGG---CCGTAC-ACA-GGTGGTGCATGGTTGTCGTCAGCTC
GTGTCGTGAGATGTT-GGGTTAAGTCCCGCAA-CGAGCGCAACCCTTGTCCT----ATGTTGCC---AGCGGGTA-----
---GTGCC---GGGGACTCGTAGGAGACTGCCGGGGAC-AACTCGGAGGAAGGTGGGGATGACGTCAAATCATCATGCCC
CTTATGTCCAGGGCTGCAAACATGCTACAATGGCCGGTACAAAGGGC-TGCTACACCGCGAGGTTGAGCGAATCCC-ACA
AAGCCGGTCTCAGTTCGGATCGGAGTCTGCAACTCGACTCCGTGAAGCTGGAGT-TGCTAGTAATCCCGGATCAGC-AAC
GCCGGGGTGAATACGT-TCCCGGGCCTTGTACACACCGCCCGTCACACCACGAAAGTCGGCAACGCCCGAAGCC--AGTG
-GCCCAACCCGCAA--------------GGGAGGGAGCTGTCGAAGGTGGGGT-TGGCG-ATTGGGGTGAA-GTCGTAAC
AAGGTAGCCGTACCGGAAGGT--
>Intrasporangium_calvum_DSM_43043_(CP002343)         
GACGAACGCTGGCGGCG-TGCTTAACACATGCAAGTCGAACGG-----TGA-TGATGG-------GGCTTGCCCTGTC-T
GATC-----AGTGGCGAACGGG-TGAGTAACACGTG-AGCAACCTGCCCCAGACT-CTGGGATAACTCCGGGAAACCGGA
GCTAATACCGGATATG--ACCCTCGTACGCATGTGCTGGGGGTGGAAAGTTTTT--------------CGGTCT------
--GGGATGGGCTCGCGGCCTATCAGCTTGTTGGTG-AGGTAGTGGCTCACCAAGGCGACGACGGGTAGCCGGCCTGAGAG
GGCGACCGGCCACACTGGGACTGAGACA-CGGCCCA-GACTCCTACGGGAGGCAGCAGTGGGGAATATTGCACAATGGGC
GGAAG-CCTGATGCAGCGA-CGCC-GCGTGAGGGATGACGGCCTTCGGGTTGTAAACCTCTTTCAGC-AGGGAAGAAGCG
A--------------A---AG---TGACG-GTACCTGCAGAAGAAGCACCGGCTAACTACGTGCCAGCAGCCGCGGTAAT
ACGTAGGGTGCGAGCGTTGTCCGGAATTATTGGG-CGTAAAGAGCTTGTAGGCGGTTTGTCGCGTCTGC-TGTGAAAATC
CGGGGCTCAACCCCG-GACTTGCAGTGGGTACGGGCA-GACTAGAGTGTGGTAGGGGAGACTGGAATTCCTGGTGTAGC-
GGTGGAATGCGCAGATATCAGGAGGAACACCGATGGCGAAGGCAGGTCTCTGGGCCACTA-CTGACGCTGAGAAGCGAAA
GCA-TGGGGAGCGAACAGGATTAGATACCCTGGTAGTCCATGCCGTAAA-CGTTGGGCGCTA-GGTGTGGGGCTCATT-C
CACGAGTTCCGTGCC-GCAGCTAACGCATTAAGCGCCCC-GCCTGGGGAGTACGGCCGCAA-GGCTAAAACTCAAAGGAA
TTGACGGGGGCCC-GCACAAGC-GGCGGAGCATGC-GGATTAATTC-GATGCAACGCGAAGAACCTTACCAAGGCTTGAC
ATACACCG-GACACATCCAGAGATGG-GTGCTTCT-TCGG--ACTGGTGT-ACA-GGTGGTGCATGGTTGTCGTCAGCTC
GTGTCGTGAGATGTT-GGGTTAAGTCCCGCAA-CGAGCGCAACCCTCGTTCT----ATGTTGCC---AGCA--------C
GTGATGGT---GGGGACTCATAGGAGACTGCCGGGGTC-AACTCGGAGGAAGGTGGGGATGACGTCAAATCATCATGCCC
CTTATGTCTTGGGCTTCACGCATGCTACAATGGCCGGTACAAAGGGT-TGCGAAGCCGTGAGGTGGAGCGAATCCC-AAA
AAACCGGTCTCAGTTCGGATTGGGGTCTGCAACTCGACCCCATGAAGTCGGAGT-CGCTAGTAATCGCAGATCAGC-AAC
GCTGCGGTGAATACGT-TCCCGGGCCTTGTACACACCGCCCGTCAAGTCACGAAAGTCGGTAACACCCGAAGCC--GGTG
-GCCCAACCCTT-------------GTGG-G-GGGAGCCGTCGAAGGTGGGAC-TGGCG-ATTGGGACTAA-GTCGTAAC
AAGG-TAGCCGTACCGGAAGGTG
>Jiangella_gansuensis_YIM_2_(AY631071)               
GACGAACGCTGGCGGCG-TGCTTAACACATGCAAGTCGAGCG-----GAAAGGCCC----------TTTC---GGGGGTA
CTCG-----AGCGGCGAACGGG-TGAGTAACACGTG-GGTAACCTGCCTTCAGCT-CTGGGATAAGCCCGGGAAACTGGG
TCTAATACCGGATATG-ACGCATCACC-GCATGGTGTGTGTGTGGAAAGTT-------------TT-TCGGCTG------
--AAGATGGACTCGCGGCCTATCAGCTTGTTGGTG-GGGTAGTGGCCTACCAAGGCGATGACGGGTAGCCGGCCTGAGAG
GGCGACCGGCCACACTGGGACTGAGACA-CGGCCCA-GACTCCTACGGGAGGCAGCAGTGGGGAATATTGCGCAATGGGC
GAAAG-CCTGACGCAGCAA-CGCC-GCGTGAGGGATGACGGCCTTCGGGTTGTAAACCTCTTTCAGC-GCTGACGAAGCC
TTCGGG------------------TGACG-GTAGGCGCAGAAGAAGCACCGGCTAACTACGTGCCAGCAGCCGCGGTAAT
ACGTAGGGTGCGAGCGTTGTCCGGAATTATTGGG-CGTAAAGGGCTCGTAGGCGGTTTGTCACGTCTGC-TGTGAAAGCC
CGGGGCTTAACCCCG-GGTCTGCAGTGGATACGGGCA-GGCTAGAGTTCGGCAGGGGAGACTGGAATTCCTGGTGTAGC-
GGTGGAATGCGCAGATATCAGGAGGAACACCGGTGGCGAAGGCGGGTCTCTGGGCCGATA-CTGACGCTGAGGAGCGAAA
GCGTGGGG-AGCGAACAGGATTAGATACCCTGGTAGTCCACGCCGTAAA-CGTTGGGCGCTA-GGTGTGGGT-TCCCTTC
CACGGGGTCCGTGCCG-TAGCTAACGCATTAAGCGCCCC-GCCTGGGGAGTACGGCCGCAA-GGCTAAAACTCAAAGGAA
TTGACGGGGGCCC-GCACAAGC-GGCGGAGCATGC-GGATTAATTC-GATGCAACGCGAAGAACCTTACCTGGGTTTGAC
ATA-CACGGAAATCCGGCAGAGAT-GTCGGGTCCTTTTAGG--GTCGTGT-ACA-GGTGGTGCATGGCTGTCGTCAGCTC
GTGTCGTGAGATGTT-GGGTTAAGTCCCGCAA-CGAGCGCAACCCTCGTCCC----ATGTTGCC---AGCGGGTT-----
---ATGC--C-GGGGACTCATGGGAGACTGCCGGGGTC-AACTCGGAGGAAGGTGGGGATGACGTCAAGTCATCATGCCC
CTTATGTCCAGGGCTTCACGCATGCTACAATGGCCGGT?CAAAGGGC-TGCGATACCGTGAGG?GGAGCGAATCCC-AAA
AAGCCGGTCTCAGTTCGGATCGGGGTCTGCAACTCGACCCCGTGAAGTTGGAGT-CG?TAGTAATCGCA?ATCAGC-AAC
GCTGCGGTGAATACGT-TCCCGGGCCTTGTACACACCGCCCGTCACGTCATGAAAGTCGGTAACACCCGAAGCC--GGTG
-GCCTAACCCCTTGT----------G---GGAGGGAGCTGTCGAAGGTGGGAC-TGGCG-ATTAGGACGAA-GTCGTAAC
AAGGTAGCCGTACCGGAAGGTGC
>Jonesia_denitrificans_DSM_20603_(CP001706)          
GACGAACGCTGGCGGCG-TGCTTAACACATGCAAGTCGAACGA-----TGATGACCGG-------AGCTTGCTTTGGTTG
GATT-----AGTGGCGAACGGG-TGAGTAACACGTG-AGTAACCTGCCCCCTTCT-TCGGGATAACCATTGGAAACGGTG
GCTAATACCGGGTATGA-CATCAG-ATCGCATGGTT-TGGTGTGGAAAGGT--TT---------TTTCTGGTGG------
--GGGATGGGCTCGCGGCCTATCAGCTTGTTGGTG-GGGTGATGGCCTACCAAGGCTTTGACGGGTAGCCGGCCTGAGAG
GGCGACCGGCCACACTGGGACTGAGACA-CGGCCCA-GACTCCTACGGGAGGCAGCAGTGGGGAATATTGCACAATGGGG
GAAAC-CCTGATGCAGCGA-CGCC-GCGTGGGGGATGAAGGCCTTCGGGTTGTAAACCCCTTTCAGT-AAGGAACAAGGC
CATGA---TTGTTGTT---GTGGTTGAGG-GTACTTGCAGAAGAAGCGCCGGCTAACTACGTGCCAGCAGCCGCGGTAAT
ACGTAGGGCGCAAGCGTTGTCCGGAATTATTGGG-CGTAAAGAGCTCGTAGGCGGTTTGTCGCGTCTGT-CGTGAAATCC
CGATGCTTAACGTCG-GGCTTGCGGTGGGTACGGGCA-GGCTGGAGTGCGGTAGGGGTGACTGGAATTCCTGGTGTAGC-
GGTGGAATGCGCAGATATCAGGAGGAACACCGATGGCGAAGGCAGGTCACTGGGCCGTTA-CTGACGCTGAGGAGCGAAA
GCA-TGGGGAGCGAACAGGATTAGATACCCTGGTAGTCCATGCCGTAAA-CGTTGGGCACTA-GGTGTGGGGA-TTGTTC
CACGATTCCTGTACC-GTAGCTAACGCATTAAGTGCCCC-GCCTGGGGAGTACGGCCGCAA-GGCTAAAACTCAAAGGAA
TTGACGGGGGCCC-GCACAAGC-GGCGGAGCATGC-GGATTAATTC-GATGCAACGCGAAGAACCTTACCAAGGCTTGAC
ATACGCTA-GATCGCTCCAGAGATGGGGTTTTCCT--TTG-GACTGGTGT-ACA-GGTGGTGCATGGTTGTCGTCAGCTC
GTGTCGTGAGATGTT-GGGTTAAGTCCCGCAA-CGAGCGCAACCCTTGTTCT----ATGTTGCC---AGC--------AC
GTAATGGT---GGGGACTCATGGGAGACTGCCGGGGTC-AACTCGGAGGAAGGTGGGGACGACGTCAAATCATCATGCCC
CTTATGTCTTGGGCTTCACGCATGCTACAATGGCCGGTACAATGGGT-TGCGATACTGTGAGGTGGAGCGAATCCC-TAA
AAGCCGGTCTCAGTTCGGATTGGGGTCTGCAACTCGACCCCATGAAGTCGGAGT-CGCTAGTAATCGCAGATCAGC-AAC
GCTGCGGTGAATACGT-TCCCGGGCCTTGTACACACCGCCCGTCAAGTCACGAAAGTTGGTAACACCCGAAGCC--GGCG
-GCCTAACCCCTTT----------TTTGGGGAGGGAGTTGTCGAAGGTGGGAC-TGGCG-ATTGGGACTAA-GTCGTAAC
AAGGTAGCCGTACCGGAAGGTGC
>Kineosporia_aurantiaca_NRRL_B16913_(AF095336)       
GACGAACGCTGGCGGCG-TGCTTAACACATGCAAGTCGAACGG-----TGAAGC-------------CCTTC--GGGGTG
GATC-----AGTGGCGAACGGG-TGAGTAACACGTG-AGTAATCTGCCTCTGACT-CTGGGATAACCACGGGAAACGGTG
GCTAATACCGGATATG--ACGTATGGCCGAGTGGTCTGTGCGTGGAAAGTT--------------TTTCGGTCA------
--GAGATGAGCTCGCGGCCTATCAGCTTGTTGGTG-GGGTAATGGCCTACCAAGGCGACGACGGGTAGCCGGCCTGAGAG
GGCGACCGGCCACACTGGGACTGAGACA-CGGCCCA-GACTCCTACGGGAGGCAGCAGTGGGGAATATTGCGCAATGGGC
GAAAG-CCTGACGCAGCGA-CGCC-GCGTGAGGGATGAAGGCCTTCGGGTCGTAAACCTCTTTCAGC-AGGGAAGAAGCG
A--------------------GAGTGACG-GTACCTGCAGAAGAAGCACCGGCTAACTACGTGCCAGCAGCCGCGGTAAT
ACGTAGGGTGCAAGCGTTGTCCGGAATTATTGGG-CGTAAAGAGCTCGTAGGCGGTCTGTCGCGTCTGC-TGTGAAAACC
TAGGGCTTAACTCTG-GGCGTGCAGTGGGTACGGGCA-GGCTAGAGTGCGGTAGGGGAGACTGGAATTCCTGGTGTAGC-
GGTGAAATGCGCAGATATCAGGAGGAACACCGGTGGCGAAGGCGGGTCTCTGGGCCGTAA-CTGACGCTGAGGAGCGAAA
GCA-TGGGGAGCGAACAGGATTAGATACCCTGGTAGTCCATGCCGTAAA-CGTTGGGCGCTA-GGTGTGGGGCTCATT-C
CACGAGTTCTGCGCC-GCAGCTAACGCATTAAGCGCCCC-GCCTGGGGAGTACGGCCGCAA-GGCTAAAACTCAAAGGAA
TTGACGGGGGCCC-GCACAAGC-GGCGGAGCATGC-GGATTAATTC-GATGCAACGCGAAGAACCTTACCAAGGCTTGAC
ATGGGATG-AAAACTCGTAGAGATACGGGGTCCGC--AAGG-GCGTCT-C-ACA-GGTGGTGCATGGTTGTCGTCAGCTC
GTGTCGTGAGATGTT-GGGTTAAGTCCCGCAA-CGAGCGCAACCCTCGTTCC----ATGTTGCC---AGCA--------C
GTTATGGT---GGGGACTCATGGGAGACTGCCGGGGTC-AACTCGGAGGAAGGTGGGGATGACGTCAAATCATCATGCCC
CTTATGTCTTGGGCTTCACGCATGCTACAATGGCCAGTACAAAGGGC-TGCGAGACCGTGAGGTGGAGCGAATCCC-AAA
AAGCTGGTCTCAGTTCGGATCGGGGTCTGCAACTCGACCCCGTGAAGTCGGAGT-CGCTAGTAATCGCAGATCAGC-AAC
GCTGCGGTGAATACGT-TCCCGGGCCTTGTACACACCGCCCGTCACGTCATGAAAGTCGGTAACACCCGAAGCC--GATG
-GCCTAACCCG--------------TAAGGGAGGGAGTCGTCGAAGGTGGGAC-TGGCG-ATTAGGACGAA-GTCGTAAC
AAGGTAGCCGTACCGGAAGGTGC
>Microbacterium_lacticum_DSM_20427_(X77441)          
GATGAACGCTGGCGGCG-TGCTTAACACATGCAAGTCGAACGG-----TGAAGG-CGG-------AGCTTGC-TCTGCTG
GATC-----AGTGGCGAACGGG-TGAGTAACACGTG-AGCAATCTGCCCCTGACT-CTGGGATAAGCGCTGGAAACGGCG
TCTAATACTGGATACG--AGCTGCGAAGGCATCTTCAGCAGCTGGAAAGAA-------------CTTC-GGTCA------
--GGGATGAGCTCGCGGCCTATCAGCTTGTTGGTG-AGGTAACGGCTCACCAAGGCGTCGACGGGTAGCCGGCCTGAGAG
GGTGACCGGCCACACTGGGACTGAGACA-CGGCCCA-GACTCCTACGGGAGGCAGCAGTGGGGAATATTGCACAATGGGC
GAAAG-CCTGATGCAGCAA-CGCC-GCGTGAGGGACGACGGCCTTCGGGTTGTAAACCTCTTTTAGC-AGGGAAGAAGCG
AAA--------------------GTGACG-GTACCTGCAGAAAAAGCGCCGGCTAACTACGTGCCAGCAGCCGCGGTAAT
ACGTAGGGCGCAAGCGTTATCCGGAATTAT?GGG-CGTAAAGAGCTCGTAGGCGGTTTGTCGCGTCTGC-TGTGAAACCC
CGAGGCTCAACCTCG-GGCCTGCAGTGGGTACGGGCA-GACTAGAGTGCGGTAGAGGAGATTGGAATTCCTGGTGTAGC-
GGTGGAATGCGCAGATATCAGGAGGAACACCGATGGCGAAGACAGATCTCTGGGCCGTAA-CTGACGCTGAGGAGCGAAA
GGG-TGGGGAGCAAACAGGCTTAGATACCCTGGTAGTCCACCCCGTAAA-CGTTGGGAACTA-GTTGTGGGGTCCATT-C
CACGGATTCCGTGAC-GCAGCTAACGCATTAAGTTCCCC-GCCTGGGGAGTACGGCCGCAA-GGCTAAAACTCAAAGGAA
TTGACGGGGACCC-GCACAAGC-GGCGGAGCATGC-GGATTAATTC-GATGCAACGCGAAGAACCTTACCAAGGCTTGAC
ATATACGA-GAACGGGCCAGAAATGGTCAACTCTT--TGGACACTCGTAA-ACA-GGTGGTGCATGGTTGTCGTCAGCTC
GTGTCGTGAGATGTT-GGGTTAAGTCCCGCAA-CGAGCGCAACCCTCGTTCT----ATGTTGCC---AGC--------AC
GTAATGGT---GGGAACTCATGGAATACTGCCGGGGTC-AACTCGGAGGAAGGTGAGGATGACGTCAAATCATCATGCCC
CTTATGTCTTGGGCTTCACGCATGCTACAATGGCCGGTACAATGGGC-TGCAATACCGCAAGGTGGAGCGAATCCC-AAA
AAGCCGGTCCCAGTTCGGATTGAGGTCTGCAACTCGACCTCATGAAGTCGGAGT-CGCTAGTAATCGCAGATCAGC-AAC
GCTGCGGTGAATACGT-TCCCGGGTCTTGTACACACCGCCCGTCAAGTCATGAAAGTCGGTAACACCTGAAGCC--GGTG
-GCCCAACCC---------------TTGTGGAGGGAGCCGTCGAAGGTGGGAT-CGGTA-ATTAGGACTAA-GTCGTAAC
AAGGTAGCCGTACCGGAA-----
>Micrococcus_luteus_DSM_20030_(AJ536198)             
GATGAACGCTGGCGGCG-TGCTTAACACATGCAAGTCGAACGA-----TGAAGC--CC-------AGCTTGCTGG-G-TG
GATT-----AGTGGCGAACGGG-TGAGTAACACGTG-AGTAACCTGCCCTTAACT-CTGGGATAAGCCTGGGAAACTGGG
TCTAATACCGGATAGG-AGCGTCCAC-CGCATGGTG-GGTGTTGGAAAGATTTA-------------TCGGTTT------
--TGGATGGACTCGCGGCCTATCAGCTTGTTGGTG-AGGTAATGGCTCACCAAGGCGACGACGGGTAGCCGGCCTGAGAG
GGTGACCGGCCACACTGGGACTGAGACA-CGGCCCA-GACTCCTACGGGAGGCAGCAGTGGGGAATATTGCACAATGGGC
GAAAG-CCTGATGCAGCGA-CGCC-GCGTGAGGGATGACGGCCTTCGGGTTGTAAACCTCTTTCAGT-AGGGAAGAAG--
----------CGA--A---AG---TGACG-GTACCTGCAGAAGAAGCACCGGCTAACTACGTGCCAGCAGCCGCGGTAAT
ACGTAGGGTGCGAGCGTTATCCGGAATTATTGGG-CGTAAAGAGCTCGTAGGCGGTTTGTCGCGTCTGT-CGTGAAAGTC
CGGGGCTTAACCCCG-GATCTGCGGTGGGTACGGGCA-GACTAGAGTGCAGTAGGGGAGACTGGAATTCCTGGTGTAGC-
GGTGGAATGCGCAGATATCAGGAGGAACACCGATGGCGAAGGCAGGTCTCTGGGCTGTAA-CTGACGCTGAGGAGCGAAA
GCA-TGGGGAGCGAACAGGATTAGATACCCTGGTAGTCCATGCCGTAAA-CGTTGGGCACTA-GGTGTGGGGACCATT-C
CACGGTTTCCGCGCC-GCAGCTAACGCATTAAGTGCCCC-GCCTGGGGAGTACGGCCGCAA-GGCTAAAACTCAAAGGAA
TTGACGGGGGCCC-GCACAAGC-GGCGGAGCATGC-GGATTAATTC-GATGCAACGCGAAGAACCTTACCAAGGCTTGAC
ATGTTCCC-GATCGCCGTAGAGATACGATTTCCCC-TTTGGGGCGGGTTC-ACA-GGTGGTGCATGGTTGTCGTCAGCTC
GTGTCGTGAGATGTT-GGGTTAAGTCCCGCAA-CGAGCGCAACCCTCGTTCC----ATGTTGCC---AGCA--------C
GTAATGGT---GGGGACTCATGGGAGACTGCCGGGGTC-AACTCGGAGGAAGGTGAGGACGACGTCAAATCATCATGCCC
CTTATGTCTTGGGCTTCACGCATGCTACAATGGCCGGTACAATGGGT-TGCGATACTGTGAGGTGGAGCTAATCCC-AAA
AAGCCGGTCTCAGTTCGGATTGGGGTCTGCAACTCGACCCCATGAAGTCGGAGT-CGCTAGTAATCGCAGATCAGC-AAC
GCTGCGGTGAATACGT-TCCCGGGCCTTGTACACACCGCCCGTCAAGTCACGAAAGTCGGTAACACCCGAAGCC--GGTG
-GCCTAACCC-TT------------GTG-GGA------------------------------------------------
-----------------------
>Micromonospora_chalcea_ATCC_12452_(X92594)          
GCCGAACGCTGGCGGCG-TGCTTAACACATGCAAGTCGAACG-----GAAAGGCCC----------TTC-----GGGGTA
CTCG-----AGCGGCGAACGGG-TGAGTAACACGTG-AGCAACCTGCCCCAGGCT-TTGGGATAACCCCGGGAAACCGGG
GCTAATACCGAATATG-ACCTTGCACC-GCATGGTGTTTG-GTGGAAAGTT-------------TTT-CGGCTT------
--GGGATGGGCTCGCGCCCTATCAGCTTGTTGGTG-GGGTGATGGCCTACCAAGGCGACGACGGGTAGCCGGCCTGAGAG
GGCGACCGGCCACACTGGGACTGAGACA-CGGCCCA-GACTCCTACGGGAGGCAGCAGTGGGGAATATTGCACAATGGGC
GGAAG-CCTGATGCAGCGA-CGCC-GCGTGAGGGATGACGGCCTTCGGGTTGTAAACCTCTTTCAGC-AGGGACGAAGCG
TAAGT--------------------GACG-GTACCTGCAGAAGAAGCGCCGGCCAACTACGTGCCAGCAGCCGCGGTAAG
ACGTAGGGCGCGAGCGTTGTCCGGATTTATTGGG-CGTAAAGAGCTCGTAGGCGGCTTGTCGCGTCGAC-CGTGAAAACC
TGGGGCTCAACCCCA-GGCCTGCGGTCGATACGGGCA-GGCTAGAGTTCGGTAGGGGAGACTGGAATTCCTGGTGTAGC-
GGTGAAATGCGCAGATATCAGGAGGAACACCGGTGGCGAAGGCGGGTCTCTGGGCCGATA-CTGACGCTGAGGAGCGAAA
GCGTGGGGGAGCGAACAGGATTAGATACCCTGGTAGTCCACGCTGTAAA-CGTTGGGCGCTA-GGTGTGGGG-GGCCTCT
CCGGTTCCCTGTGCCG-CAGCTAACGCATTAAGCGCCCC-GCCTGGGGAGTACGGCCGCAA-GGCTAAAACTCAAAGGAA
TTGACGGGGGCCC-GCACAAGC-GGCGGAGCATGC-GGATTAATTC-GATGCAACGCGAAGAACCTTACCTGGGTTTGAC
ATG-GCCGCAAAACTGTCAGAGAT-GGCAGGTCCTTCG-GG--GGCGGTC-ACA-GGTGGTGCATGGCTGTCGTCAGCTC
GTGTCGTGAGATGTT-GGGTTAAGTCCCGCAA-CGAGCGCAACCCTCGTTCG----ATGTTGCC---AGCGCGTT-----
---ATGG--C-GGGGACTCATCGAAGACTGCCGGGGTC-AACTCGGAGGAAGGTGGGGATGACGTCAAGTCATCATGCCC
CTTATGTCCAGGGCTTCACGCATGCTACAATGGCCGGTACAATGGGC-TGCGATACCGTGAGGTGGAGCGAATCCC-AAA
AAGCCGGTCTCAGTTCGGATCGGGGTCTGCAACTCGACCCCGTGAAGTCGGAGT-CGCTAGTAATCGCAGATCAGC-AAC
GCTGCGGTGAATACGT-TCCCGGGCCTTGTACACACCGCCCGTCAGGTCACGAAAGTCGGCAACACCCGAAGCC--GGTG
-GCCCAACCC-TT------------GTGGA--GGGAGCCGTCGAAGGTGGGGC-TGGCG-ATTGGGACGAA-GTCGTAAC
AAGGTAGCCGTACCG--------
>Mycobacterium_tuberculosis_ATCC_27294_(X58890)      
GACGAACGCTGGCGGCG-TGCTTAACACATGCAAGTCGAACG-----GAAAGGTCTC--TTCGG-----------AGATA
CTCG-----AGTGGCGAACGGG-TGAGTAACACGTG-GGTGATCTGCCCTGCACT-TCGGGATAAGCCTGGGAAACTGGG
TCTAATACCGGATAGGACCACGGGAT--GCATGTCTTGT-GGTGGAAAGCGC--------TTTAG---CGGTGT------
--GGGATGAGCCCGCGGCCTATCAGCTTGTTGGTG-GGGTGACGGCCTACCAAGGCGACGACGGGTAGCCGGCCTGAGAG
GGTGTCCGGCCACACTGGGACTGAGATA-CGGCCCA-GACTCCTACGGGAGGCAGCAGTGGGGAATATTGCACAATGGGC
GCAAG-CCTGATGCAGCGA-CGCC-GCGTGGGGGATGACGGCCTTCGGGTTGTAAACCTCTTTCACC-ATCGACGAAGGT
CCGGGTT--CTCTC-G-----GATTGACG-GTAGGTGGAGAAGAAGCACCGGCCAACTACGTGCCAGCAGCCGCGGTAAT
ACGTAGGGTGCGAGCGTTGTCCGGAATTACTGGG-CGTAAAGAGCTCGTAGGTGGTTTGTCGCGTTGTT-CGTGAAATCT
CACGGCTTAACTGTG-AGCGTGCGGGCGATACGGGCA-GACTAGAGTACTGCAGGGGAGACTGGAATTCCTGGTGTAGC-
GGTGGAATGCGCAGATATCAGGAGGAACACCGGTGGCGAAGGCGGGTCTCTGGGCAGTAA-CTGACGCTGAGGAGCGAAA
GCGTGGGG-AGCGAACAGGATTAGATACCCTGGTAGTCCACGCCGTAAA-CGGTGGGTACTA-GGTGTGGGT-TTCCTTC
CTTGGGATCCGTGCCG-TAGCTAACGCATTAAGTACCCC-GCCTGGGGAGTACGGCCGCAA-GGCTAAAACTCAAAGGAA
TTGACGGGGGCCC-GCACAAGC-GGCGGAGCATGT-GGATTAATTC-GATGCAACGCGAAGAACCTTACCTGGGTTTGAC
ATG-CACAGGACGCGTCTAGAGAT-AGGCGTTCCCTTGTGG--CCTGTGT-GCA-GGTGGTGCATGGCTGTCGTCAGCTC
GTGTCGTGAGATGTT-GGGTTAAGTCCCGCAA-CGAGCGCAACCCTTGTCTC----ATGTTGCC---AGCACGTA-----
---ATGG--T-GGGGACTCGTGAGAGACTGCCGGGGTC-AACTCGGAGGAAGGTGGGGATGACGTCAAGTCATCATGCCC
CTTATGTCCAGGGCTTCACACATGCTACAATGGCCGGTACAAAGGGC-TGCGATGCCGCGAGGTTAAGCGAATCCTTA-A
AAGCCGGTCTCAGTTCGGATCGGGGTCTGCAACTCGACCCCGTGAAGTCGGAGT-CGCTAGTAATCGCAGATCAGC-AAC
GCTGCGGTGAATACGT-TCCCGGGCCTTGTACACACCGCCCGTCACGTCATGAAAGTCGGTAACACCCGAAGCC--AGTG
-GCCTAACCCTCG-G---------------GAGGGAGCTGTCGAAGGTGGGAT-CGGCG-ATTGGGACGAA-GTCGTAAC
AAGGTAGCCGTACCGGAAGGTGC
>Nakamurella_multipartita_DSM_44233_(CP001737)       
GACGAACGCTGGCGGCG-TGCTTAACACATGCAAGTCGAACG-----GAAAGGCCC-------------TTC--GGGGTA
CTCG-----AGTGGCGAACGGG-TGAGTAACACGTG-GGTAACCTGCCCTCAGCT-TCGGGATAACTCCGGGAAACCGGG
GCTAATACCGGATATTC-ATTGTCTGCCGCATG-GTGGGTGGTGGAAAGTT-------------TTTTCGGCTG------
--GGGATGGGCCCGCGGCCTATCAGCTTGTTGGTG-GGGTGATGGCCTACCAAGGCGTCGACGGGTAGCCGGCCTGAGAG
GGCGACCGGCCACACTGGGACTGAGACA-CGGCCCA-GACTCCTACGGGAGGCAGCAGTGGGGAATATTGCGCAATGGGC
GGAAG-CCTGACGCAGCGA-CGCC-GCGTGAGGGATGACGGCCTTCGGGTTGTAAACCTCTTTCAGC-AGGGACGAA-TG
T--------------------A---GACG-GTACCTGTAGAAGAAGCACCGGCCAACTACGTGCCAGCAGCCGCGGTAAT
ACGTAGGGTGCGAGCGTTGTCCGGAATTATTGGG-CGTAAAGAGCTCGTAGGCGGTCTGTCGCGTCGAA-TGTGAAAACC
CGGGGCTCAACTCCG-GGCTTGCATTCGATACGGGCA-GGCTAGAGTTCGGTAGGGGAGTCTGGAATTCCTGGTGTAGC-
GGTGAAATGCGCAGATATCAGGAGGAACACCGGTGGCGAAGGCGGGACTCTGGGCCGATA-CTGACGCTGAGGAGCGAAA
GCG-TGGGGAGCGAACAGGATTAGATACCCTGGTAGTCCACGCCGTAAA-CGTTGGGCGCTA-GGTGTGGGGGTCCTT-C
CACGATCTCCGTGCC-GCAGCTAACGCATTAAGCGCCCC-GCCTGGGGAGTACGGCCGCAA-GGCTAAAACTCAAAGGAA
TTGACGGGGGCCC-GCACAAGC-GGCGGAGCATGC-GGATTAATTC-GATGCAACGCGAAGAACCTTACCAAGGCTTGAC
ATGCACGG-GAAAGTTCCAGAGATGGTTCCCCCGC----AAGGTCCGTGC-ACA-GGTGGTGCATGGTTGTCGTCAGCTC
GTGTCGTGAGATGTT-GGGTTAAGTCCCGCAA-CGAGCGCAACCCTTGTCTT----ATGTTGCC---AGCACGT------
--GATGGT---GGGGACTCATAAGAGACTGCCGGGGTC-AACTCGGAGGAAGGTGGGGATGACGTCAAATCATCATGCCC
CTTATGTCTTGGGCTTCACGCATGCTACAATGGCCGGTACAAAGGGC-TGCGAAACCGTGAGGTGGAGCGAATCCC-AAA
AAGCCGGTCTCAGTTCGGATTGGGGTCTGCAACTCGACCCCATGAAGTCGGAGT-CGCTAGTAATCGCAGATCAGC-AAC
GCTGCGGTGAATACGT-TCCCGGGCCTTGTACACACCGCCCGTCACGTCACGAAAGTCGGTAACACCCGAAGCC--AGTG
-GCTCAACCCCC-----------TTGTGGGGAGGGAGCTGTCGAAGGTGGGAT-CGGCG-ATTGGGACGAA-GTCGTAAC
AAGGTAGCCGTACCGGAAGGTGC
>Nitriliruptor_alkaliphilus_ANLiso2_(EF422408)       
GACGAACGCTGGCGGCG-GGTTTAACACATGCAAGTCGAAGGT-----CGAAACCT----------CCTT----CGGG-A
GGCTGAA--ACCGGCGAACGGG-TGAGTAACACGTG-AGGAACCTACCCTCTGCT-CCGGGATAACCGCGGGAAACCGTG
GCTAATACCGGATGCT-CCATCGAGATCGCATGATCTCGATGGGAAAGCTC--------------AGGCGGCAG------
--AGGACGGCCTCGCGGCGTATCAGCTAGTTGGTG-GGGTAACGGCCTACCAAGGCGACGACGCGTAGCTGGAGTGAGAG
CTCGAACAGCCACACTGGGACTGAGACA-CGGCCCA-GACTCCTACGGGAGGCAGCAGTGGAGAATCTTGCGCAATGGGC
GAAAG-CCTGACGCAGCCA-CGCC-GCGTGCGGGAAGAAGGCCTTCGGGTCGTAAACCGCTTTCAGG-AGGGAAGAAGCG
A--------------------AAGTGACG-GTACCTCCAGAAGAAGGACCGGCCAACTATGTGCCAGCAGCCGCGGTAAT
ACATAGGGTCCGAGCGTTGTCCGGAATCATTGGG-CGTAAAGCGCATGTAGGCGGCCCTTTAAGTCGGA-TGTGAAATCC
CGAGGCTCAACTTCG-GAACTGCATCCGATACTGGGG-GGCTTGAGGAAGGTAGAGGAGAGTGGAATTCCCGGTGTAGC-
GGTGGAATGCGCAGATATCGGGAGGAACACCAGCGGCGAAGGCGGCTCTCTGGGCCTCTC-CTGACGCTGAGATGCGAAA
GCG-TGGGTAGCGAACAGGATTAGATACCCTGGTAGTCCACGCCGTAAA-CGATGGGTGCTA-GGTGTGGGGATCGGT-C
CACGATCTCCGTGCC-GAAGCTAACGCGTTAAGCACCCC-GCCTGGGGACTACGGCCGCAA-GGCTAAAACTCAAAGGAA
TTGACGGGGGCCC-GCACAAGC-GGCGGAGCATGT-GGCTTAATTC-GAAGCAACGCGAAGAACCTTACCTGGGCTTGAC
ATACACCT-TACAACCGTAGAGATACGGTGGGTTCGTCCG----TGGTGT-ACA-GGTGGTGCATGGCTGTCGTCAGCTC
GTGTCGTGAGATGTT-GGGTTAAGTCCCGCAA-CGAGCGCAACCCCTATCCT----ATGTTGCC---AGCGCGTC-----
---ATGTC---GGGGACTCATAGGAGACTGCCGGTGTC-AAACCGGAGGAAGGTGGGGACGACGTCAAGTCATCATGCCC
CTTACGTCCAGGGCTGCACACATGCTACAATGGCCGGTACAGAGGGC-TGCGAACCCGCGAGGGGGAGCGAATCCC-ACA
AAGCCGGTCTCAGTTCGGATCGTAGTCTGCAACTCGACTGCGTGAAGTCGGAGT-CGCTAGTAATCGCAGATCAGC-AAC
GCTGCGGTGAATACGT-TCCCGGGCCTTGTACACACCGCCCGTCACGTCATGAAAGTCGGTAACACCCGAAGTC--AGTG
-GCCCAACCCCCAA--------------GGGRGGGAGCTG----------------------------------------
-----------------------
>Nocardia_asteroide_DSM_43757_(AF430019)             
GACGAACGCTGGCGGCG-TGCTTAACACATGCAAGTCGAGCG-----GTAAGG-CCC--TTCGG------------GGTA
CACG-----AGCGGCGAACGGG-TGAGTAACACGTG-GGTGATCTGCCTCGTACT-TCGGGATAAGCCTGGGAAACTGGG
TCTAATACCGGATATGACCTTCGGAT--GCATGTCTGAG-GGTGGAAAGA----------TTTAT---CGGTAC------
--GAGATGGGCCCGCGGCCTATCAGCTTGTTGGTG-GGGTAATGGCCTACCAAGGCGACGACGGGTAGCCGGCCTGAGAG
GGCGACCGGCCACACTGGGACTGAGACA-CGGCCCA-GACTCCTACGGGAGGCAGCAGTGGGGAATATTGCACAATGGGC
GAAAG-CCTGATGCAGCGA-CGCC-GCGTGAGGGATGACGGCCTTCGGGTTGTAAACCTCTTTCGAC-AGGGACGAAGCG
CAAG--------------------TGACG-GTACCTGTAGAAGAAGCACCGGCCAACTACGTGCCAGCAGCCGCGGTAAT
ACGTAGGGTGCGAGCGTTGTCCGGAATTACTGGG-CGTAAAGAGCTTGTAGGCGGTTCGTCGCGTCGTT-CGTGAAAACT
TGGGGCTCAACCCCA-AGCTTGCGGGCGATACGGGCG-GACTAGAGTACTTCAGGGGAGACTGGAATTCCTGGTGTAGC-
GGTGAAATGCGCAGATATCAGGAGGAACACCGGTGGCGAAGGCGGGTCTCTGGGAAGTAA-CTGACGCTGAGAAGCGAAA
GCGTGGGT-AGCGAACAGGATTAGATACCCTGGTAGTCCACGCCGTAAA-CGGTGGGTACTA-GGTGTGGGT-TTCCTTC
CACGGGATCCGTGCCG-TAGCTAACGCATTAAGTACCCC-GCCTGGGGAGTACGGCCGCAA-GGCTAAAACTCAAAGGAA
TTGACGGGGGCCC-GCACAAGC-GGCGGAGCATGT-GGATTAATTC-GATGCAACGCGAAGAACCTTACCTGGGTTTGAC
ATA-CACCGGAAACCTGCAGAGAT-GTAGGCCCCCTTGTGG--TCGGTGT-ACA-GGTGGTGCATGGCTGTCGTCAGCTC
GTGTCGTGAGATGTT-GGGTTAAGTCCCGCAA-CGAGCGCAACCCTTATCTT----ATGTTGCC---AGCGCGTA-----
---ATGG--C-GGGGACTCGTGAGAGACTGCCGGGGTC-AACTCGGAGGAAGGTGGGGACGACGTCAAGTCATCATGCCC
CTTATGTCCAGGGCTTCACACATGCTACAATGGCCGGTACAGAGGGC-TGCGATACCGTGAGGTGGAGCGAATCCCTT-A
AAGCCGGTCTCAGTTCGGATCGGGGTCTGCAACTCGACCCCGTGAAGTTGGAGT-CGCTAGTAATCGCAGATCAGC-AAC
GCTGCGGTGAATACGT-TCCCGGGCCTTGTACACACCGCCCGTCACGTCATGAAAGTCGGTAACACCCGAAGCC--GGTG
-GCCTAACCCTTGTG---------------GAGGGAGCCGTCGAAGGTGGGAT-CGGCG-ATTGGGACGAA-GTCGTAAC
AAGGTAGCCGTACCGGAAGGTGC
>Nocardioides_albus_KCTC_9186_(AF004988)             
GACGAACGCTGGCGGCG-TGCTTAACACATGCAAGTCGAGCGG---AA--AGGCCC----------TTC-----GGGGTA
CTCG-----AGCGGCGAACGGG-TGAGTAACACGTG-AGTAATCTGCCCCAGGCT-CTGGGATAGCCACCGGAAACGGTG
ATTAATACCGGATACG-ACAACCGATT-GCATGATCTGGTTGTGGAAAGTT------------TTT--CGGCCT------
--GGGATGTGCTCGCGGCCTATCAGCTTGTTGGTG-AGGTAATGGCTCACCAAGGCTTCGACGGGTAGCCGGCCTGAGAG
GGTGACCGGCCACACTGGGACTGAGACA-CGGCCCA-GACTCCTACGGGAGGCAGCAGTGGGGAATATTGGACAATGGGC
GGAAG-CCTGATCCAGCAA-CGCC-GCGTGAGGGATGACGGCCTTCGGGTTGTAAACCTCTTTCAGC-ACAGACGAAGC-
GAAAG-------------------TGACG-GTATGTGCAGAAGAAGGACCGGCCAACTACGTGCCAGCAGCCGCGGTAAT
ACGTAGGGTCCGAGCGTTGTCCGGAATTATTGGG-CGTAAAGGGCTCGTAGGCGGTCTGTCGCGTCGGG-AGTGAAAACC
AGGTGCTTAACACCT-GGCCTGCTTCCGATACGGGCA-GACTAGAGGTACTCAGGGGAGAATGGAATTCCTGGTGTAGC-
GGTGAAATGCGCAGATATCAGGAGGAACACCGGTGGCGAAGGCGGTTCTCTGGGAGTATC-CTGACGCTGAGGAGCGAAA
GTGTGGGG-AGCGAACAGGATTAGATACCCTGGTAGTCCACACCGTAAA-CGTTGGGCGCTA-GGTGTGGGA-CACATTC
CACGTGTTCCGTGCCG-CAGCTAACGCATTAAGCGCCCC-GCCTGGGGAGTACGGCCGCAA-GGCTAAAACTCAAAGGAA
TTGACGGGGGCCC-GCACAAGC-GGCGGAGCATGC-GGATTAATTC-GATGCAACGCGAAGAACCTTACCTGGGTTTGAC
ATA-CACCGGAAAGCCGTAGAGAT-ACGGCCCCTTTTAGTC----GGTGT-ACA-GGTGGTGCATGGCTGTCGTCAGCTC
GTGTCGTGAGATGTT-GGGTTAAGTCCCGCAA-CGAGCGCAACCCTCGTCCT----ATGTTGCC---AGCAATTC-----
---G-GT--T-GGGGACTCATAGGAGACTGCCGGGGTC-AACTCGGAGGAAGGTGGGGATGACGTCAAGTCATCATGCCC
CTTATGTCCAGGGCTTCACGCATGCTACAATGGCCGGTACAAAGGGC-TGCGATCCCGTGAGGGTGAGCGAATCCC-AAA
AAGCCGGTCTCAGTTCGGATTGGGGTCTGCAACTCGACCCCATGAAGTCGGAGT-CGCTAGTAATCGCAGATCAGC-AAC
GCTGCGGTGAATACGT-TCCCGGGCCTTGTACACACCGCCCGTCACGTCACGAAAGTCGGCAACACCCGAAGCC--AGTG
-GCCCAACTCGTAAG-----------AGAG---GGAGCTGTCGAAGGTGGGGC-TGGCG-ATTGGGACGAA-GTCGTAAC
AAGGTAGCCGTACCGGAAGGTGC
>Nocardiopsis_dassonvillei_ATCC_23218_(X97886)       
------CGCTGGCGGCG-TGCTTAACACATGCAAGTCGAGCG-----GTAAGGCCC----------TTC-----GGGGTA
CACG-----AGCGGCGAACGGG-TGAGTAACACGTG-AGCAACCTGCCCCTGACT-CTGGGATAAGCGGTGGAAACGCCG
TCTAATACCGGATACG-ACCCGCCACC-TCATGG-TGGAGGGTGGAAAG------------TTT-TT-CGGTCA------
--GGGATGGGCTCGCGGCCTATCAGCTTGTTGGTG-GGGTAACGGCCTACCAAGGCGATTACGGGTAGCCGGCCTGAGAG
GGCGACCGGCCACACTGGGACTGAGACA-CGGCCCA-GACTCCTGCGGGAGGCAGCAGTGGGGAATATTGCGCAATGGGC
GAAAG-CCTGACGCAGCGA-CGCC-GCGTGGGGGATGACGGCCTTCGGGTTGTAAACCTCTTTTACC-ACCAACGCAGGC
TTCCAGT--TCTCTGG---A-GGTTGACG-GTAGGTGGGGAATAAGGACCGGCTAACTACGTGCCAGCAGCCGCGGTAAT
ACGTAGGGTCCGAGCGTTGTCCGGAATTATTGGG-CGTAAAGAGCTCGTAGGCGGCGTGTCGCGTCTGC-TGTGAAAGAC
CGGGGCTTAACTCCG-GTTCTGCAGTGGATACGGGCA-TGCTAGAGGTAGGTAGGGGAGACTGGAATTCCTGGTGTAGC-
GGTGAAATGCGCAGATATCAGGAGGAACACCGGTGGCGAAGGCGGGTCTCTGGGCCTTAC-CTGACGCTGAGGAGCGAAA
GCATGGGG-AGCGAACAGGATTAGATACCCTGGTAGTCCATGCCGTAAA-CGTTGGGCGCTA-GGTGT-GGG-GACTTTC
CACGGTTTCCGCGCCG-TAGCTAACGCATTAAGCGCCCC-GCCTGGGGAGTACGGCCGCAA-GGCTAAAACTCAAAGGAA
TTGACGGGGGCCC-GCACAAGC-GGCGGAGCATGT-TGCTTAATTC-GACGCAACGCGAAGAACCTTACCAAGGTTTGAC
ATC-ACCCGTGGACTCGCAGAGAT-GTGAGGT-CATTTAGTTGGCGGGTG-ACA-GGTGGTGCATGGCTGTCGTCAGCTC
GTGTCGTGAGATGTT-GGGTTAAGTCCCGCAA-CGAGCGCAACCCTTGTTCC----ATGTTGCC---AGCACGTA-----
---ATGG--T-GGGGACTCATGGGAGACTGCCGGGGTC-AACTCGGAGGAAGGTGGGGATGACGTCAAGTCATCATGCCC
CTTATGTCTTGGGCTGCAAACATGCTACAATGGCCGGTACAATGGGCGTGCGATACCGTAAGGTGGAGCGAATCCC-TAA
AAGCCGGTCTCAGTTCGGATTGGGGTCTGCAACTCGACCCCATGAAGGTGGAGT-CGCTAGTAATCGCGGATCAGC-AAC
GCCGCGGTGAATACGT-TCCCGGGCCTTGTACACACCGCCCGTCACGTCATGAAAGTCGGCAACACCCGAAACT--TGCG
-GCCTAACCCCTTGTG-----------GGA--GGGAGTGAGTGAAGGTGGGGC-TGGCG-ATTGGGACGAA-GTCGTAAC
AA---------------------
>Patulibacter_minatonensis_KV614_(AB193261)          
GACGAACGCTGGCGGCG-TGCCTAACACATGCAAGTGGAGCGA-----CGAACCGGGG--------CTTGCCCCGGGGCA
G--------AGCCGCGAACGGG-TGAGTAACACGTG-GGTTACCTGCCCCGATGA-CTGGGACAACCCGTCGAAAGACGG
GCTAATACCGGATGTG-CCCCTTG--------------GG---GGAAAGGAA------------GCTTCGGCCT-CCGCA
TCGGGATGGGCCCGCGGCGCATTAGCTTGTTGGTG-GGGTAATGGCTTACCAAGGCGACGATGCGTAGCTGGTCTGAGAG
GACGATCAGCCACACTGGGACTGAGACA-CGGCCCA-GACTCCTACGGGAGGCAGCAGTGGGGAATCTTGCACAATGCGC
GAAAG-CGTGATGCAGCAA-CGCC-GCGTGCGGGAAGAAGGCCTTAGGGTTGTAAACCGCTTTCAGT-TGGGACGAAGCT
TCAGTCGTTAATAGCGGTTTGGAGTGACG-GTACCTTCAGAAGAAGCGCCGGCTAACTACGTGCCAGCAGCCGCGGTAAT
ACGTAGGGCGCGAGCGTTGTCCGGAATCATTGGG-CGTAAAGCGCGTGTAGGCGGCTGAGTAAGTCTGC-TGTGAAAGTC
CAGGGCTCAACCCTG-GAATGTCGGCGGATACTGCTC-AGCTGGAGTACGGGAGGGGCGAGTGGAATTCCTGGTGTAGC-
GGTGGAATGCGCAGATATCAGGAGGAACACCTATGGCGAAGGCAGCTCGCTGGAACGTTA-CTGACGCTGAGACGCGAAA
GCG-TGGGGAGCAAACAGGATTAGATACCCTGGTAGTCCACGCTGTAAA-CGATGGATACTA-GGTGTGGGGGGT-GT-C
AACTCCCTCCGTGCC-GAAGCTAACGCATTAAGTATCCC-GCCTGGGGAGTACGGCCGCAA-GGCTAAAACTCAAAGGAA
TTGACGGGGGCCC-GCACAAGC-AGCGGAGCATGT-GGTTTAATTC-GACGCAACGCGAAGAACCTTACCTGGGCTTGAC
ATGTTCTTGATCGG-CGTGGAAACACGTCTTCCCTCACGGG---CAAGATCACA-GGTGGTGCATGGCTGTCGTCAGCTC
GTGTCGTGAGATGTT-GGGTTAAGTCCCGCAA-CGAGCGCAACCCCCGTCGT----ATGTTGCC---AGCAT--------
---TTAGT--TGGGGACTCATGCGAGACTGCCGGTGGC-AAACCGGAGGAAGGTGGGGATGACGTCAAGTCATCATGCCC
CTTATGTCCAGGGCTACACACGTGCTACATTGGCGTATACAAAGGGT-TGCGATACCGCGAGGTGGAGCGAATCTC-ACA
AAGTACGTCTCGGTTCGGATTGCAGGCTGAAACTCGCCTGCATGAAGGTGGAGT-TGCTAGTAATCGTGGATCAGC-AAT
GCCGCGGTGAATACGT-TCCCGGGCCTTGTACACACCGCCCGTCACACCACGGGAGTGAGCAACACCCGAAGCC--GGTG
-GCCTAACCC-GCA------------AGGG-AGGGAGCCGTCGAAGGTGGGGC-TCGTG-ACTGGGGTGAA-GTCGTAAC
AAGGTAGCCGTACCGGAAGGTGC
>Promicromonospora_citrea_ATCC_15908_(X83808)        
-------------GGCG-TGCTTAACACATGCAAGTCGAACGG-----TGAAGCCCA--------G-CTTGCT-GGGTG-
GATC-----AGTGGCGAACGGG-TGAGTAACACGTG-AGCAACCTGCCCTTCACT-TCGGGATAAGCCTTGGAAACGGGG
TCTAATACCGGATAGG--AGCACCTGCTGCATGGTGGGTGT-TGGAAAGTT-------------TT-TCGGTGA------
--GGGATGGGCTCGCGGCCTATCAGCTTGTTGGTG-GGGTAACGGCCTACCAAGGCGTCGACGGGTAGCCGGCCTGAGAG
GGCGACCGGCCACACTGGGACTGAGACA-CGGCCCA-GACTCCTACGGGAGGCAGCAGTGGGGAATATTGCACAATGGGC
GAAAG-CCTGATGCAGCGA-CGCC-GCGTGAGGGATGACGGCCTTCGGGTTGTAAACCTCTTTCAGC-AGGGAAGAAGCG
--------------------CAAGTGACG-GTACCTGCAGAAGAAGCGCCGGCTAACTACGTGCCAGCAGCCGCGGTAAT
ACGTAGGGCGCAAGCGTTGTCCGGAATTATTGGG-CGTAAAGAGCTCGTAGGCGGTCTGTCGCGTCTGG-TGTGAAATCC
CATGGCTCAACTATG-GGCTTGCATCGGGTACGGGCA-GACTAGAGTGCTGTAGGGGAGACTGGAATTCCTGGTGTAGC-
GGTGGAATGCGCAGATATCAGGAGGAACACCGATGGCGAAGGCAGGTCTCTGGGCAGTCA-CTGACGCTGAGGAGCGAAA
GCA-TGGGGAGCGAACAGGATTAGATACCCTGGTAGTCCATGCCGTAAA-CGTTGGGCACTA-GGTGTGGGGCCAGTT-C
CACTGGTTCTGTGCC-GTAGCTAACGCATTAAGTGCCCC-GCCTGGGGAGTACGGCCGCAA-GGCTAAAACTCAAAGGAA
TTGACGGGGGCCC-GCACAAGC-GGCGGAGCATGC-GGATTAATTC-GATGCAACGCGAAGAACCTTACCAAGGCTTGAC
ATGTACGA-GAAAGCCCCAGAGATGGGGTTCTCTT--TGGACACTCGTAC-ACA-GGTGGTGCATGGTTGTCGTCAGCTC
GTGTCGTGAGATGTT-GGGTTAAGTCCCGCAA-CGAGCGCAACCCTTGTCCC----ATGTTGCC---AGC--------GG
GTTATGCC---GGGGACTCATGGGAGACTGCCGGGGTC-AACTCGGAGGAAGGTGGGGATGACGTCAAATCATCATGCCC
CTTATGTCTTGGGCTTCACGCATGCTACAATGGCCGGTACAGAGGGC-TGCGATACCGTGAGGTGGAGCGAATCCC-AAA
AAGCCGGTCTCAGTTCGGATCGGGGTCTGCAACTCGACCCCGTGAAGTCGGAGT-CGCTAGTAATCGCAGATCAGC-AAC
GCTGCGGTGAATACGT-TCCCGGGCCTTGTACACACCGCCCGTCAAGTCACGAAAGTTGGTAACACCCGAAGCT--CACG
-G?CCAACCCC-TT----------GTG--GGAGGGAGTGGTCGAAGGTGGGAC-TGGCG-ATTGGGACTAA-GTCGTAAC
AAGGTAGCCGT------------
>Propionibacterium_freudenreichii_ATCC_6207_(X53217) 
GACGAACGCT?GCGGCG-TGCTTAACACATGCAAGTCGGACGG---T?AGGCCTTT----------????---GGGGGT?
CTCG-----AGTGGCGAACGGG-TGAGTAACACGTG-AGGAACGTGCCCTTGACT-TCGGGATAGCTCCAGGAAACTGGT
GGTAATCCCGAATATG-AGCCT?GCCT-GCAT?GGTCGGG-TTGGAAAGCT------------TTATGCGGT?A------
--GGGATCGTCTCGCGGCCTATCAGCT?GTTGGTG-GGGTAATGGCCTACCAAGGCAGCGACGGGTAGCCGGCCTGAGAG
GGTGACCGGCCACATTGGGACTGAGATA-CGGC?CA-GACTCCTACGGGAGGCAGCAGTG?GGAATATTGCACAATGGGC
GCAAG-CC?GATGCAGC?A-CGCC-GCGTGCGGGATGACGGCCTTCGGGTTGTGAACCGCTTTCATC-CATGACGAAGC-
GCAAG-------------------T?ACG-GTAGT?GGAGAAGAAGCACCGGCTAACTACGTGCCAGCAGCCGCGGTGAT
ACGTAGGGTGCGAGCGTTGTCCGGAATTATTGGG-CGTAAAGAGCT?GTAGGCGGT-TGTCACGTCGGA-AGTGAAATTC
CAGGGCTTAACTCTG-GGCTTGCTTTCGATACGGGTT-GACTTGAGGAATGTAGGGGAGAATGGAACTCTCGGTGGAGC-
GGTGGAATGCGCAGATATCGGGAAGAACACCAGTGGCGAAGGCGGTTCTCTGGACATTTC-CTGACGCTGAGAAGCGAAA
GCGTGGGG-AGCAAACAGGCTTAGATACCCTGGTAGTCCACGCCGTAAA-CGGTGGGTACTA-GGTGT?GGT-CCC-TTC
CACGGGGTCCGTGCCG-TAGCT?ACGCATTAAGTACCCC-GCCTGGGGAGTACGGCCGCAA-GGCTAAAACTCAAAGGAA
TTGACGGGGGCCC-GCACAAGC-GGCGGAGCATGC-GGATTAATTC-GATG?AACGCGAAGAACCTTACCTGGGTTTGAC
ATG-TACTGGAAGCGTTCAGAGAT-GGGCGTGCCTTTTTGG--CTGGTAC-ACA-GGTGGTGCATGGCTGTCGTCAGCTC
GTGTCGTGAGATGTT-GGGTTAAGTCCCGCAA-CGAGCGCAACCCTCGTCCA----ATGTTGCC---AGCAGTTC-----
---G-GC--T-GGGGACTCATTGGAGACCGC?GGGGCC-AACTCGGAGGAAGGTGGGGATGAGGT?AAGTCATCATGCCC
CTTATGTCCAGGGCTTCACGCATGCTACAATGGCCGGTACAAAGAGT-TGCGAGCCTGTGAGGGTGAGCGAATCTC-AGA
AAGCCGGTCTCAGTTCGGATTGGGGTCTGCAACTCGACCCCATGAAGTCGGAGT-CGCTAGTAATCGCAGATCAGC-AAC
GCTGCGGTGAATACGT-TCCCGGG?CTTGTACACACCGCCCGTCAAGTCATGAAAGTCGGTAACACCCGAA-CC--GGTG
-GCCCAACCT?TT--------------GGG--GGGAGCCGTCGAAGGTGGGAC-TGGTG-AT------------------
-----------------------
>Pseudonocardia_thermophila_NRRL_B1978_(EF588218)    
--------------GCG-CGCTTAACACATGCAAGTCGAGCG-----GTAAGGCC-----------CTTGCGGGAG--TA
CACG-----AGCGGCGAACGGG-TGAGTAACACGTG-GGCAACCTGCCCCCAGCT-CTGGGATAAGCCTGGGAAACTGGG
TCTAATACCGGATATGACCGC-TGC-C-GCATGTCTGGT-GGTGGAAAGT-------------TTTTTCGGCTG------
--GGGATGGGCCCGCGGCCTATCAGCTTGTTGGTG-GGGTAATGGCCTACCAAGGCGACGACGGGTAGCCGGCCTGAGAG
GGCGACCGGCCACACTGGGACTGAGACA-CGGCCCA-GACTCCTACGGGAGGCAGCAGTGGGGAATATTGCGCAATGGGC
GAAAG-CCTGACGCAGCGA-CGCC-GCGTGGGGGATGAAGGCCTTCGGGTTGTAAACCTCTTTCGAC-AGGGACGAAGCC
----TTT--C----------GGGGTGACG-GTACCTGTAGAAGAAGCACCGGCCAACTACGTGCCAGCAGCCGCGGTAAT
ACGTAGGGTGCGAGCGTTGTCCGGAATTATTGGG-CGTAAAGAGCTCGTAGGCGGTGTGTCGCGTCGGC-CGTGAAAACT
TTCAGCTTAACTGGG-AGCTTGCGGTCGATACGGGCATCACTAGAGTTCGGCAGGGGAGACTGGAATTCAAGGTGTAGC-
GGTGAAATGCGCAGATATCTTGAGGAACACCGGTGGCGAAGGCGGGTCTCTGGGCCGATA-CTGACGCTGAGGAGCGAAA
GCGTGGGG-AGCGAACAGGATTAGATACCCTGGTAGTCCACGCCGTAAA-CGGTGGGCGCTA-GGTGTGGGG-GCCATTC
CACGGTCTCTGTGCCG-CAGCTAACGCATTAAGCGCCCC-GCCTGGGGAGTACGGCCGCAA-GGCTAAAACTCAAAGGAA
TTGACGGGGGCCC-GCACAAGC-GGCGGAGCATGT-GGATTAATTC-GATGCAACGCGAAGAACCTTACCTGGGTTTGAC
ATG-CACCGGACGCGTCTAGAGAT-AGGCGTTCCCTTGTGG--CCGGTGT-GCA-GGTGGTGCATGGCTGTCGTCAGCTC
GTGTCGTGAGATGTT-GGGTTAAGACCCGCAA-TGAGCGCAACCCTTGTCCC----ATGTTGCC---AGCACGTT-----
---ATGG--T-GGGGACTCATGGGAGACTGCCGGGGTC-AACTCGGAGGAAGGTGGGGATGACGTCAAGTCATCATGCCC
CTTATGCCCAGGGCTTCACACATGCTACAATGGCCAGTACAGAGGGC-TGCGAGACCGTGAGGTGGAGCGAATCCCTT-A
AAGCTGGTCTCAGTTCGGATCGGGGTCTGCAACTCGACCCCGTGAAGTTGGAGT-CGCTAGTAATCGCAGATCAGC-ATT
GCTGCGGTGAATACGT-TCCCGGGCCTTGTACACACCGCCCGTCACGTCATGAAAGTTGGTAACACCCGAAGCC--GATG
-GCCTAAC------------------------------------------------------------------------
-----------------------
>Rarobacter_faecitabidus_YLM1_(AB056129)             
AACGAACGCTGGCGGCG-TGCTTAACACATGCAAGTCGAACGA-----TGAAGGAAR--------G-CTTGCT-TTCTG-
GATW-----AGTGGCGAACGGG-TGAGTAACACGTG-AGCAACCTGCCTTTCACT-TTGGGATAACAGTTGGAAACGGCT
GCTAATACCAGATATG--ACCTTCTTCCGCATGGTTGGGGG-TGGAAAGTT-------------TT-TCGGTGG------
--AAGATGCGCTCGCGGCCTATCAGCTTGTTGGTG-GGGTAATGGCCTACCAAGGCTTCGACGGGTAGCCGGCCTGAGAG
GGCGACCGGCCACACTGG-ACTGAGACA-CGGCCCA-A--CTCTACGGGAGGCAGCAGTGGGGAATATTGCACAATGGGG
GAAAC-CCTGATGCAGCGA-CGCC-GCGTGAGGGATGACGGCCTTCGGGTTGTAAACCTCTTTCAGT-AGGGAAGAAGCG
--------------------TAAGTGACG-GTACCTGCAGAAGAAGCGCCGGCTAACTACGTGCCAGCAGCCGCGGTAAT
ACGTAGGGCGCAAGCGTTGTCCGGAATTATTGGG-CGTAAAGAGCTCGTAGGTGGTTTGTCGCGTCTGG-TGTGAAATCT
CACGGCTCAACCGTG-AGCTTGCATTGGGTACGGGCA-GACTAGAGTGCGGTAGGGGAGACTGGAATTCCTGGTGTAGC-
GGTGGAATGCGCAGATATCAGGAGGAACACCGATGGCGAAGGCAGGTCTCTGGGCCGCTA-CTGACGCTGAGGAGCGAAA
GCA-TGGGGAGCGAACAGGATTAGATACCCTGGTAGTCCATGCCGTAAA-CGTTGGGCACTA-GGTGTGGGGCTCTTT-C
CACGAGTTCTGCGCC-GTAGCTAACGCATTAAGTGCCCC-GCCTGGGGAGTACGGCCGCAA-GGCTAAAACTCAAAGGAA
TTGACGGGGGCCC-GCACAAGC-GGCGGAGCATGC-GGATTAATTC-GATGCAACGCGAAGAACCTTACCAAGGCTTGAC
ATACACCG-GAATCGCTCAGAGATGGGTGCGTCTT--CGGAC--TGGTGT-ACA-GGTGGTGCATGGTTGTCGTCAGCTC
GTGTCGTGAGATGTT-GGGTTAAGTCCCGCAA-CGAGCGCAACCCTTGTCCT----ATGTTGCC---AGC--------GG
GTTATGCC---GGGGACTCATGGGAGACTGCCGGGGTC-AACTCGGAGGAAGGTGGGGATGACGTCAAATCATCATGCCC
CTTATGTCTTGGGCTTCACGCATGCTACAATGGCCGGTACAAACCGT-TGCGATCTCGTGAGGGGGAGCGAATCGG-AAA
AAGCCGGTCTCAGTTCGGATTGGGGTCTGCAACTCGAGCCCATGAAGTCGGAGT-YGCTAGTWATCGCAGAWCAGC-AAC
GCTGCGGTGAATACGT-TCCCGGGCCTTGTACACACCGCCCGTCAAGTCACGAAAGTCGGTAACACCCGAAGCC--GGTG
-GCCTAACCCT-TG----------T-----GGGGGAGCCGTCGAAGGTGGGAC-TGGCG-ATTGGGACTAA-GT-GTAAC
AAGGTAGCCGTACCGGAAGGTGC
>Ruania_albidiflava_03Jun_(DQ343153)                 
GACGAACGCTGGCGGCG-TGCTTAACACATGCAGGTCGAACGA-----TGAACCGAC--------AGCTTGCT-GTTGGG
GATT-----AGTGGCGAACGGG-TGAGTAACACGTG-AGTAACCTGCCCTCCTCT-TCGGGATAAGCGCTGGAAACGGTG
TCTAATACTGGATATTC-AGGCCTTGCCGCATGGTG-GGGTTTGGAAAGTT---T---------T-TTCGGTGG------
--GGGATGGACTCGCGGCCTATCAGCTTGTTGGTG-GGGTGATGGCCTACCAAGGCGACGACGGGTAGCCGGCCTGAGAG
GGTGACCGGCCACACTGGGACTGAGACA-CGGCCCA-GACTCCTACGGGAGGCAGCAGTGGGGAATCTTGCACAATGGGC
GAAAG-CCTGATGCAGCGA-CGCC-GCGTGAGGGATGACGGCCTTCGGGTTGTAAACCTCTTTCAGT-AGGGAAGAAGCT
GACTTTG-------------TTGGTGACG-GTACCTGCAGAAGAAGCGCCGGCTAACTACGTGCCAGCAGCCGCGGTAAT
ACGTAGGGCGCAAGCGTTGTCCGGAATTATTGGG-CGTAAAGAGCTCGTAGGCGGTTTGTCGCGTCTGG-TGTGAAAACT
CAAGGCTTAACCTTG-AGCTTGCATCGGGTACGGGCA-GACTAGAGTGTGGTAGGGGAGACTGGAATTCCTGGTGTAGC-
GGTGGAATGCGCAGATATCAGGAGGAACACCGATGGCGAAGGCAGGTCTCTGGGCCACTA-CTGACGCTGAGGAGCGAAA
GCA-TGGGTAGCGAACAGGATTAGATACCCTGGTAGTCCATGCCGTAAA-CGTTGGGCACTA-GGTGTGGGATCCATT-C
CACGGGTTCTGCGCC-GCAGCTAACGCATTAAGTGCCCC-GCCTGGGGAGTACGGCCGCAA-GGCTAAAACTCAAAGGAA
TTGACGGGGGCCC-GCACAAGC-GGCGGAGCATGC-GGATTAATTC-GATGCAACGCGAAGAACCTTACCAAGGCTTGAC
ATACACCG-GAAGCCTGCAGAGATGTGGGTCTCTT--TGGACACTGGTGT-ACA-GGTGGTGCATGGTTGTCGTCAGCTC
GTGTCGTGAGATGTT-GGGTTAAGTCCCGCAA-CGAGCGCAACCCTTGTCCT----ATGTTGCC---AGC--------AC
GTGATGGT---GGGGACTCATAGGAGACTGCCGGGGTC-AACTCGGAGGAAGGTGGGGATGACGTCAAATCATCATGCCC
CTTATGTCTTGGGCTTCACGCATGCTACAATGGCCGGTACAGAGGGT-TGCGAAGCTGTGAGGTGGAGCGAATCTC-TTA
AAGCCGGTCTCAGTTCGGATTGGGGTCTGCAACTCGACCCCATGAAGTCGGAGT-CGCTAGTAATCGCAGATCAGC-AAC
GCTGCGGTGAATACGT-TCTCGGGCCTTGTACACACCGCCCGTCACGTCATGAAAGTCGGTAACACCCGAAGCC--GGTG
-GCCCAACC---C-----------TTGTGGG-GGGAGCTGTCGAAGGTGGGAT-TGGCG-ATTGGGACG-----------
-----------------------
>Rubrobacter_radiotolerans_ATCC_51242_(U65647)       
GACGAACGCTGGCGGTG-TGCTTTAGACATGCAAGTCGAACGA-----GAAAGCC--C--------TTCGGGGTG-AGTA
A--------AGTGGCGAACGGG-TGAGTAACACGTG-GGCAACCTGCCCCTCGCA-GGGGGACAACCGGAGGAAACTCCG
GCTAATACCCCGTACG-CTTGTCGAGCCGCATGGCACCGACAAGGAAAGGTA------------GCTTCGGCCATCCGGC
GAGGGATGGGCCCGCGGTACATTAGCTAGTTGGTG-GGGTAACGGCCTACCAAGGCGACGATGTATAGCTGGTCTGAGAG
GATGATCAGCCACACTGGGACTGAGACA-CGGCCCA-GACTCCTACGGGAGGCAGCAGTCGGGAATCTTGCACAATGGGC
GAAAG-CCTGATGCAGCAA-CACC-GTGTGAGCGATGAAGGCCCTAGGGTCGTAAAGCTCTGTTGTT-AGGGACGAAGGG
CGAAGGGTTAATAGCC-CCTAGCTTGACG-GTACCTTTCGAGGAAGCCCCGGCTAACTACGTGCCAGCAGCCGCGGTAAT
ACGTAGGGGGCGAGCGTTGTCCGGAATTATTGGG-CGTAAAGAGCGTGTAGGCGGTCTGGTAAGTCTGT-CGTGAAAGGC
TGGGGCTCAACCCTG-GACGTGCGATGGATACTGCCA-GACTAGAGGATGGTAGAGGCGAGTGGAATTCCCGGTGTAGC-
GGTGAAATGCGCAGATATCGGGAGGAACACCAGTAGCGAAGGCGGCTCGCTGGACCATAC-CTGACGCTGAGACGCGAAA
GCG-TGGGGAGCAAACAGGATTAGATACCCTGGTAGTCCACGCCGTAAA-CGATGAACACTA-GGTGTTGGGGGA-GT-C
GAATCCCTCGGTGCC-GAAGCCAACGCGTTAAGTGTTCC-GCCTGGGGAGTACGGCCGCAA-GGCTAAAACTCAAAAGAA
TTGACGGGGGCCC-GCACAAGC-AGCGGAGCATGT-TCTTTAATTC-GATGCAACGCGAAGAACCTTACCTGGACTTGAC
ATGGTGCTGCAAGCGCACGGAAACGTG--TGACCTTCGAGG---GTGCACCACA-GATGCTGCATGGCTGTCGTCAGCTC
GTGTCGTGAGATGTT-GGGTTAAGTCCCGCAC-CGAGCGCAACCCCCGTGAT----GTGTTGCT---AGCAT--------
---TCAGT--TGAGGACTCACATCAGACTGCCGGTGAC-AAACCGGAGGAAGGTGGGGACGACGTCAAGTCATCATGGCT
CTTACGTCCAGGGCTAGAAACGTGCTACAATGGCGTACACAAAGGGC-AGCAAGACCGTGAGGTGGAGCGAATCCCATCA
AAGTGCGTCTAAGTTCGGATCGGAGTCTGCAACTCGACTCCGTGAAGCTGGAGT-TGCTAGTAATCGCGGATCAG--AAC
GCCGCGGTGAATACGT-TCCCGGGCCTTGTACACACCGCCCGTCACACCACGGGAGTAGGTAATGCCCGAAGTG--GGTG
CAGCTAACCCCTTT------------TGGGGAGGCGGCTCACGAAGGTAGGAT-CTGCG-ACTGGGGTGAA-GTCGTAAC
AAGGTAGCCGTACCTGAAGGTGC
>Sanguibacter_keddieii_DSM_10542_(CP001819)          
GACGAACGCTGGCGGCG-TGCTTAACACATGCAAGTCGAACGG-----TGACGCTGG--------AGCTTGCT-CTGGTT
GATC-----AGTGGCGAACGGG-TGAGTAACACGTG-AGTAACCTGCCCTTGACT-CTGGGATAACTCCGGGAAACCGGG
GCTAATACCGGATACG--AGACGCGATCGCATGGTCGGCGTCTGGAAAGTT-------------TT-TCGGTCA------
--AGGATGGACTCGCGGCCTATCAGCTAGTTGGTG-AGGTAACGGCTCACCAAGGCGTCGACGGGTAGCCGGCCTGAGAG
GGCGACCGGCCACACTGGGACTGAGACA-CGGCCCA-GACTCCTACGGGAGGCAGCAGTGGGGAATATTGCACAATGGGC
GAAAG-CCTGATGCAGCGA-CGCC-GCGTGAGGGATGAAGGCCTTCGGGTTGTAAACCTCTTTCAGT-AGGGAAGAAGCG
--------------------AAAGTGACG-GTACCTGCAGAAGAAGCGCCGGCTAACTACGTGCCAGCAGCCGCGGTAAT
ACGTAGGGCGCAAGCGTTGTCCGGAATTATTGGG-CGTAAAGAGCTCGTAGGCGGTTTGTCGCGTCTGG-TGTGAAAACT
CAAGGCTCAACCTTG-AGCTTGCATCGGGTACGGGCA-GACTAGAGTGTGGTAGGGGTGACTGGAATTCCTGGTGTAGC-
GGTGGAATGCGCAGATATCAGGAGGAACACCGATGGCGAAGGCAGGTCACTGGGCCACTA-CTGACGCTGAGGAGCGAAA
GCA-TGGGGAGCGAACAGGATTAGATACCCTGGTAGTCCATGCCGTAAA-CGTTGGGCACTA-GGTGTGGGGCTCATT-C
CACGAGTTCCGCGCC-GCAGCTAACGCATTAAGTGCCCC-GCCTGGGGAGTACGGCCGCAA-GGCTAAAACTCAAAGGAA
TTGACGGGGGCCC-GCACAAGC-GGCGGAGCATGC-GGATTAATTC-GATGCAACGCGAAGAACCTTACCAAGGCTTGAC
ATACACCG-GAATCGGCCAGAGATGGTCGCGTCTT--CGGAC--TGGTGT-ACA-GGTGGTGCATGGTTGTCGTCAGCTC
GTGTCGTGAGATGTT-GGGTTAAGTCCCGCAA-CGAGCGCAACCCTCGTCCT----ATGTTGCC---AGC--------AC
GTCATGGT---GGGGACTCATAGGAGACTGCCGGGGTC-AACTCGGAGGAAGGTGGGGATGACGTCAAATCATCATGCCC
CTTATGTCTTGGGCTTCACGCATGCTACAATGGCCGGTACAAAGGGC-TGCGATACCGCGAGGTGGAGCGAATCCC-AAA
AAGCCGGTCTCAGTTCGGATTGGGGTCTGCAACTCGACCCCATGAAGTCGGAGT-CGCTAGTAATCGCAGATCAGC-AAC
GCTGCGGTGAATACGT-TCCCGGGCCTTGTACACACCGCCCGTCAAGTCACGAAAGTCGGTAACACCCGAAGCC--GGTG
-GCCTAACCCC-TT----------GTG--GGATGGAGCCGTCGAAGGTGGGAT-TGGCG-ATTGGGACTAA-GTCGTAAC
AAGGTAGCCGTACCGGAAGGTGC
>Segniliparus_rotundus_DSM_44985_(CP001958)          
GACGAACGCTGGCGGCG-TGCCTAACACATGCAAGTCGAACG-----GTAAGGCCCT--TC--G-----------GGGTA
CACG-----AGTGGCGAACGGG-TGAGTAACACGTG-GGCAATCTGCCCTGCACT-CTGGGATAAGCCTGGGAAACTGGG
TCTAATACCGGATATGAGTCTCCACC--GCATGGCGGAG-ACTGGAAAGT----------TTTT----CGGTGC------
--AGGATGAGCCCGCGGCCTATCAGCTAGTTGGTG-GGGTAATGGCCTACCAAGGCGACGACGGGTAGCCGGCCTGAGAG
GGTGATCGGCCACACTGGGACTGAGACA-CGGCCCA-GACTCCTACGGGAGGCAGCAGTGGGGAATATTGCACAATGGGC
GAAAG-CCTGATGCAGCGA-CGCC-GCGTGCGGGATGACGGCCTTCGGGTTGTAAACCGCTTTCAGC-AGGGACGAAGCG
C--------------------AAGTGACG-GTACCTGCAAAAGAAGCACCGGCTAACTACGTGCCAGCAGCCGCGGTAAT
ACGTAGGGTGCGAGCGTTGTTCGGAATTACTGGG-CGTAAAGAGCTCGTAGGCGGACTGTCGCGTCGCC-TGTGAAAGCC
CGTGGCTCAACCACG-GGTCTGCAGGCGATACGGGCA-GACTAGAGTACTGCAGGGGAGACTGGAATTCCTGGTGTAGC-
GGTGGAATGCGCAGATATCAGGAGGAACACCGGTGGCGAAGGCGGGTCTCTGGGCAGTAA-CTGACGCTGAGGAGCGAAA
GCGTGGGG-AGCGAACAGGATTAGATACCCTGGTAGTCCACGCTGTAAA-CGGTGGGCGCTA-GGTGTGGGT-TTCCTTC
CATGAAATCCGTGCCG-TAGCTAACGCATTAAGCGCCCC-GCCTGGGGAGTACGGCCGCAA-GGCTAAAACTCAAAGAAA
TTGACGGGGGCCC-GCACAAGC-GGCGGAGCATGT-GGATTAATTC-GATGCAACGCGAAGAACCTTACCTGGGTTTGAC
ATG-GACTGGAAAGCCGTAGAGAT-ACGGCCCCCCTTGTGG--TCGGTTC-ACA-GGTGGTGCATGGCTGTCGTCAGCTC
GTGTCGTGAGATGTT-GGGTTAAGTCCCGCAA-CGAGCGCAACCCTTGTCCT----GTGTTGCC---AGCGCGTA-----
---ATGG--C-GGGGACTCTCAGGAAACTGCCGGGGTC-AACTCGGAGGAAGGTGGGGACGACGTCAAGTCATCATGCCC
CTTATGTCCAGGGCTTCACACATGCTACAATGGCGCGTACAGAGGGC-AGCGATATCGCAAGGTGGAGCGAATCCCTT-A
AAGCGCGTCTCAGTTCGGATTGGGGTCTGCAACTCGACCCCATGAAGTCGGAGT-CGCTAGTAATCGCAGATCAGC-AAC
GCTGCGGTGAATACGT-TCCCGGGCCTTGTACACACCGCCCGTCAAGTCACGAAAGTCGGTAACACCCGAAGCC--GGTG
-GCCCAACCTTTTAG---------------GAGGGAGCCGTCGAAGGTGGGAT-TGGCG-ATTGGGACTAA-GTCGAAAC
AAGGTAGCCGTACCGGAAGGTGC
>Solirubrobacter_pauli_B33D1_(AY039806)              
----------------G-TGCTTAACACATGCAAGTGGAGCGA-----CGAAGCGGAC--------TTCGGTCCGTGGCA
G--------AGCCGCGAACGGG-TGAGTAACACGTG-GGTAACCCACCCCAATGA-CCGGGACAACCCGAGGAAACTCGG
GCTAATACCGGATGTT-CTGTACTTTCGTAAGGAAGTCCA---GCAAAGATA------------GCTTCGGCCT-TCGCA
TTGGGACGGGCCCGCGGCCCATTAGCTTGTTGGTG-AGGTAACGGCTTACCAAGGCGACGATGGGTAGCTGGTCTGAGAG
GACGATCAGCCACACTGGGACTGAGACA-CGGCCCA-GACTCCTACGGGAGGCAGCAGTGGGGAATCTTGCGCAATGGGC
GAAAG-CCTGACGCAGCAA-CGCC-GCGTGGGGGAAGAAGGCCTTCGGGTTGTAAACCCCTTTCAGT-TGGGACGAAGCT
TCCAGTGTTAATAGCGCTGTGGAGTGACG-GTACCTTCAGAAGAAGCCCCGGCTAACTACGTGCCAGCAGCCGCGGTAAT
ACATAGGGGGCAAGCGTTGTCCGGAATCATTGGG-CGTAAAGCGCGTGTAGGCGGTCCGGTAAGTCCGC-TGTGAAAGWC
GGGGGCTCAACCCTC-GGATGCCGGYGRATACTGTCG-GGCTTGAGTACGGAAGAGGCGAGTGGAATTCCTGGTGTAGCC
GGTGAAATGCGCAGATATCAGGAGGAACACCAATTGCGAAGRCAGCTCGCTGGGACGTTA-CTGACGCTGAGACGCGAAA
GCG-TGGGGAGCAAACAGGAWTAGATACCCTGGTAGTCCACACTGTAAA-CGATGGGCACTA-GGTGTGGGGGGT-GT-C
?ACTCCCTCCGTGCC-GAAGCTAACGCATTAAGTGCCCC-GCCTGGGGAGTACGGCCGCAA-GGCTAAAACTCAAAGGAA
TTGACGGGGGCCC-GCACAAGC-AGCGGAGCATGT-GGTTTAATTC-GACGCAACGCGAAGAACCTTACCTGGGCTTGAC
ATGTTCGTGACCTC-CCTGGAAACAGGGCTTCCCTTCGGGG---CACGATCACA-GGTGGTGCATGGCTGTCGTCAGCTC
GTGTCGTGAGATGTT-GGGTTAAGTCCCGCAA-CGAGCGCAACCCCCGTCGC----ATGTTGCC---AGCAT--------
---TTAGT--TGGGGACTCATGCGAGACTGCCGGTGAC-AAACCGGAGGAAGGTGGGGATGACGTCAAGTCATCATGCCC
CTTATGTCCAGGGCTACACACGTGCTACATTGGCGCGTACAGAGGGC-TGCGATACCGTGAGGTGGAGCGAATCCC-TTA
AAGCGCGTCTCGGTTCGGATTGTAGGCTGAAACCCGCCTACATGAAGGCGGAGT-TGCTAGTAATCGCGGATCAGC-ATT
GCCGCGGTGAATACGT-TCCCGGGCCTTGTACACACCGCC-GT-------------------------------------
--------------------------------------------------------------------------------
-----------------------
>Sporichthya_polymorpha_ATCC_23823_(AB025317)        
GACGAACGCTGGCGGCG-TGCTTAACACATGCAAGTCGAACG-----GTGAACCAC-----------CTTCG--GGTGGG
GATC-----AGTGGCGAACGGG-TGAGTAACACGTG-GGCAACCTGCCCCTAGCT-CTGGGATAACTCCGGGAAACCGGA
GCTAATACCGGATATG--ACACCGAGCGGCATC-GCTCGGTGTGGAAAG-T-------------TTTTCGGCTA------
--GGGATGGGCCCGCGGCCTATCAGCTTGTTGGTG-GGGTAACGGCCTACCAAGGCGACGACGGGTAGCCGGCCTGAGAG
GGCGACCGGCCACACTGGGACTGAGACA-CGGCCCA-GACTCCTACGGGAGGCAGCAGTGGGGAATATTGCGCAATGGGC
GAAAG-CCTGACGCAGCGA-CGCC-GCGTGAGGGACGAAGGCCTTCGGGTCGTAAACCTCTTTCAGC-AGGGACGAAGCG
C--------------------AAGTGACG-GTACCTGCAGAAGAAGCACCGGCTAACTACGTGCCAGCAGCCGCGGTAAT
ACGTAGGGTGCAAGCGTTGTCCGGAATTATTGGG-CGTAAAGAGCTCGTAGGCGGCTTGTCACGTCTGC-TGTGAAAACT
CGGGGCTCAACCCCG-AGCCTGCAGTGGATACGGGCT-AGCTAGAGTGCGGTAGGGGAGACTGGAATTCCTGGTGTAGC-
GGTGAAATGCGCAGATATCAGGAGGAACACCGGTGGCGAAGGCGGGTCTCTGGACCGATA-CTGACGCTGAGGAGCGAAA
GCG-TGGGGAGCGAACAGGATTAGATACCCTGGTAGTCCACGCCGTAAA-CGTTGGGCGCTA-GGTGTGGGGATCTTT-C
CACGATCTCCGTGCC-GCAGCTAACGCATTAAGCGCCCC-GCCTGGGGAGTACGGCCGCAA-GGCTAAAACTCAAAGGAA
TTGACGGGGGCCC-GCACAAGC-GGCGGAGCATGT-GGCTTAATTC-GACGCAACGCGAAGAACCTTACCAAGGCTTGAC
ATATACCG-AAAACTGGCAGAGATGTCAGGTCCGC----AAGGGCGGTAT-ACA-GGTGGTGCATGGTTGTCGTCAGCTC
GTGTCGTGAGATGTT-GGGTTAAGTCCCGCAA-CGAGCGCAACCCTCGTTCT----ATGTTGCC---AGCGCGT------
--AATGGC---GGGGACTCATAGGAGACTGCCGGGGTC-AACTCGGAGGAAGGTGGGGATGACGTCAAATCATCATGCCC
CTTATGTCTTGGGCTGCACACATGCTACAATGGCCGGTACAAAGGGC-TGCGATACCGCAAGGTGGAGCGAATCCC-AAA
AAGCCGGTCTCAGTTCGGATTGGGGTCTGCAACTCGACCCCATGAAGTCGGAGT-CGCTAGTAATCGCAGATCAGC-AAC
GCTGCGGTGAATACGT-TCCCGGGCCTTGTACACACCGCCCGTCACGTCACGAAAGTCGGTAACACCCGAAGCC--GGTG
-GCCCAACCC-------------TTGTGGA--GGGAGCCGTCGAAGGTGGGAC-TGGCG-ATTGGGACGAA-GTCGTAAC
AAGGTAGCCGTACCGGAAGGTGC
>Streptomyces_albus_DSM_40313_(AJ621602)             
----AACGCTGGCGGCG-TGCTTAACACATGCAAGTCGAACG-----ATGAACCCG-----------CTTCG--GTGGTG
GATT-----AGTGGCGAACGGG-TGAGTAACACGTG-GGCAATCTGCCCTGCACT-CTGGGACAAGCCCTGGAAACGGGG
TCTAATACCGGATATG--ACACGGGATCGCATGGTCTCCGTGTGGAAAGCT-------------CCGGCGGTGC------
--AGGATGAGCCCGCGGCCTATCAGCTTGTTGGTG-GGGTGATGGCCTACCAAGGCGACGACGGGTAGCCGGCCTGAGAG
GGCGACCGGCCACACTGGGACTGAGACA-CGGCCCA-GACTCCTACGGGAGGCAGCAGTGGGGAATATTGCACAATGGGC
GCAAG-CCTGATGCAGCGA-CGCC-GCGTGAGGGATGACGGCCTTCGGGTTGTAAACCTCTTTCAGC-AGGGAAGAAGCG
C--------------------GAGTGACG-GTACCTGCAGAAGAAGCACCGGCTAACTACGTGCCAGCAGCCGCGGTAAT
ACGTAGGGTGCGAGCGTTGTCCGGAATTATTGGG-CGTAAAGAGCTCGTAGGCGGCTTGTCGCGTCGGA-TGTGAAAGCC
CGGGGCTTAACCCCG-GGTCTGCATTCGATACGGGCA-GGCTAGAGTTCGGCAGGGGAGATTGGAATTCCTGGTGTAGC-
GGTGAAATGCGCAGATATCAGGAGGAACACCGGTGGCGAAGGCGGATCTCTGGGCCGATA-CTGACGCTGAGGAGCGAAA
GCG-TGGGGAGCGAACAGGATTAGATACCCTGGTAGTCCACGCCGTAAA-CGTTGGGCACTA-GGTGTGGGCGGCATT-C
CACGTCGTCCGTGCC-GCAGCTAACGCATTAAGTGCCCC-GCCTGGGGAGTACGGCCGCAA-GGCTAAAACTCAAAGGAA
TTGACGGGGGCCC-GCACAAGC-GGCGGAGCATGT-GGCTTAATTC-GACGCAACGCGAAGAACCTTACCAAGGCTTGAC
ATACACCG-GAAAGCCGTAGAGATACGGCCCCCCT--T-GTGGTCGGTGT-ACA-GGTGGTGCATGGCTGTCGTCAGCTC
GTGTCGTGAGATGTT-GGGTTAAGTCCCGCAA-CGAGCGCAACCCTTGTCCT----GTGTTGCC---AGCAACTCCTTTC
GGGGAGGT---TGGGACTCACGGGAGACTGCCGGGGTC-AACTCGGAGGAAGGTGGGGACGACGTCAAGTCATCATGCCC
CTTATGTCTTGGGCTGCACACGTGCTACAATGGCCGGTACAATGAGC-TGCGATGCCGTGAGGTGGAGCGAATCTC-AAA
AAGCCGGTCTCAGTTCGGATTGGGGTCTGCAACTCGACCCCATGAAGTCGGAGT-CGCTAGTAATCGCAGATCAGC-ATT
GCTGCGGTGAATACGT-TCCCGGGCCTTGTACACACCGCCCGTCACGTCACGAAAGTCGGTAACACCCGAAGCC--GGTG
-GCCCAACCCC------------TTGTGGG-AGGGAGTCGTCGAAGGTGGGAC-TGGCG-ATTGGGACGAA-GTCGTAAC
AAGGTAGCCGTACCGGAAGGTGC
>Streptosporangium_roseum_DSM_43021_(CP001814)       
GACGAACGCTGGCGGCG-TGCTTAACACATGCAAGTCGAGCG-----GAAAGGCCC----------TTC-----GGGGTA
CTCG-----AGCGGCGAACGGG-TGAGTAACACGTG-AGTAACCTGCCCCTGACT-CTGGGATAAGCCCGGGAAACTGGG
TCTAATACCGGATACG-ACCACTTCTC-GCATGGGATGGTGGTGGAAAGTT-------------TTTTCGGTTG------
--GGGATGGACTCGCGGCCTATCAGCTTGTTGGTG-GGGTAACGGCCTACCAAGGCGACGACGGGTAGCCGGCCTGAGAG
GGCGACCGGCCACACTGGGACTGAGACA-CGGCCCA-GACTCCTACGGGAGGCAGCAGTGGGGAATATTGCGCAATGGGC
GAAAG-CCTGACGCAGCGA-CGCC-GCGTGGGGGATGACGGCCTTCGGGTTGTAAACCTCTTTCAGC-AGGGACGAAG--
----------TT-------------GACGTGTACCTGCAGAAGAAGCGCCGGCTAACTACGTGCCAGCAGCCGCGGTAAT
ACGTAGGGCGCAAGCGTTGTCCGGAATTATTGGG-CGTAAAGAGCTCGTAGGTGGCTTGTCACGTCGGG-TGTGAAAGCT
TGGGGCTTAACTCCA-GGTCTGCATTCGATACGGGCT-GGCTAGAGGTAGGTAGGGGAGAACGGAATTCCTGGTGTAGC-
GGTGAAATGCGCAGATATCAGGAGGAACACCGGTGGCGAAGGCGGTTCTCTGGGCCTTAC-CTGACGCTGAGGAGCGAAA
GCGTGGGG-AGCGAACAGGATTAGATACCCTGGTAGTCCACGCTGTAAA-CGTTGGGCGCTA-GGTGT-GGG-GACCTTC
CACGGTTTCCGCGCCG-TAGCTAACGCATTAAGCGCCCC-GCCTGGGGAGTACGGCCGCAA-GGCTAAAACTCAAAGGAA
TTGACGGGGGCCC-GCACAAGC-GGCGGAGCATGT-TGCTTAATTC-GACGCAACGCGAAGAACCTTACCAAGGCTTGAC
ATC-GCCCGGAAACACTCAGAGAT-GGGTGCCTC-TTC-GG-ATCGGGTG-ACA-GGTGGTGCATGGCTGTCGTCAGCTC
GTGTCGTGAGATGTT-GGGTTAAGTCCCGCAA-CGAGCGCAACCCTTGTTCA----ATGTTGCC---AGCACGCTCC-TT
CGGGGGTGGT-GGGGACTCATTGGAGACTGCCGGGGTC-AACTCGGAGGAAGGTGGGGATGACGTCAAGTCATCATGCCC
CTTATGTCTTGGGCTGCAAACATGCTACAATGGCCGGTACAGAGGGT-TGCGATACCGTGAGGTGGAGCGAATCCC-AAA
AAGCCGGTCTCAGTTCGGATTGGGGTCTGCAACTCGACCCCATGAAGTCGGAGT-CGCTAGTAATCGCAGATCAGC-AAC
GCTGCGGTGAATACGT-TCCCGGGCCTTGTACACACCGCCCGTCACGTCACGAAAGTCGGCAACACCCGAAGCC--CGTG
-GCCCAACCAGCTTGT---------CTGGG--GGGAGCGGTCGAAGGTGGGGC-TGGCG-ATTGGGACGAA-GTCGTAAC
AAGGTAGCCGTACCGGAA-GGTG
>Thermobispora_bispora_DSM_43833_(CP001874)          
GACGAACGCTGGCGGCG-TGCTTAACACATGCAAGTCGAGCGA------GGACCGCAC---------CTTCGGGTGTGGA
GCCG-----AGCGGCGAACGGG-TGAGTAACACGTG-AGCAACCTGCCCCTGGCA-CCGGGATAGCCCCGGGAAACTGGG
ATTAATACCGGATACG--ACCACTTCCCGCATGGGATGGTGGTGGAAAGGTTCCCCCTTGTGGGGTTCCGGCCA------
--GGGATGGGCTCGCGGCCCATCAGCTAGTTGGCG-GGGTAACGGCCCACCAAGGCGATGACGGGTAGCCGGCCTGAGAG
GGCGGTCGGCCACACTGGGACTGAGACA-CGGCCCA-GACTCCTACGGGAGGCAGCAGTGGGGAATATTGCGCAATGGGC
GGAAG-CCTGACGCAGCGA-CGCC-GCGTGGGGGATGAAGGCCTTCGGGTTGTAAACCTCTTTCAGC-AGGGACGAAGT-
------------------------TGACGTGTACCTGCAGAAGAAGCGCCGGCCAACTACGTGCCAGCAGCCGCGGTAAT
ACGTAGGGCGCGAGCGTTGTCCGGAGTTACTGGG-CGTAAAGGGCTCGTAGGCGGCTTGTCGCGTCGGC-TGTGAAAGCC
CACGGCTTAACCGTG-GAATTGCAGTCGATACGGGCA-GGCTAGAGGGCGGCAGAGGGGAGTGGAATTCCCGGTGTAGC-
GGTGAAATGCGCAGATATCGGGAGGAACACCGGTGGCGAAGGCGGCTCCCTGGGCCGTCC-CTGACGCTGAGGAGCGAAA
GCG-TGGGGAGCGAACAGGATTAGATACCCTGGTAGTCCACGCCGTAAA-CGTTGGGCGCTA-GGTGTGGGGATCTTT--
TGTGATCTCCGTGCC-GTAGCTAACGCATTAAGCGCCCC-GCCTGGGGAGTACGGCCGCAA-GGCTAAAACTCAAAGGAA
CTGACGGGGGCCC-GCACAAGC-GGCGGAGCATGT-TGCTTAATTC-GATGCAACGCGAAGAACCTTACCAGGGCTTGAC
ATG-CTGGGAAATCCCGCAGAGATGCGGGGTGCCTTCGGGCGTCCAGC---ACA-GGTGGTGCATGGCTGTCGTCAGCTC
GTGTCGTGAGATGTT-GGGTTAAGTCCCGCAA-CGAGCGCAACCCCCACCCT----ATGTTGCC---AGCGGGTT-----
---ATGCC---GGGCACTCATGGGGAACTGCCGGGGTC-AACCCGGAGGAAGGCGGGGACGACGTCAAGTCATCATGCCC
CTTATGCCCTGGGCTGCAAACATGCTACAATGGCCGGTACAATGGGC-TGCGATCCCGTGAGGGTGAGCGAATCCC--CA
AAGCCGGTCCCAGTTCGGATCGGGGTCTGCAACTCGACCCCGTGAAGTCGGAGT-CGCTAGTAATCGCGGATCAGC-AAT
GCCGCGGTGAATACGT-TCCCGGGCTTTGTACACACCGCCCGTCACGTCCTGAAAGTCGGCAACACCCGAAGCC--GGTG
-GCCTAACCCCCTTTT---------TGGGGGAGGGAGCCGTCGAAGGTGGGGC-TGGTG-ATTGGGACGAA-GTCGTAAC
AAGGTAGCCGTACCGGAAGGTGC
>Thermoleiphilum_album_ATCC_35263_(AJ458462)         
-------GCTGGCGGCG-TGCCTAACACATGCAAGTGGAGCGA-----CGAACCAGGC--------TTCGGCCTGGGGCA
A--------AGCCGCGAACGGG-TGAGTAACACGTG-GGTGACCTACCCCGAAGA-CCGGGATAACCCGAGGAAACTCGG
GCTAATACCGGATGTG-CTCCGTCTGCTGCGGCAGGCGGT---GGAAAGGTA------------GCTTCGGCTT-CCGCT
TCGGGATGGGCCCGCGGCCCATTAGCTAGTTGGTG-AGGTAACGGCTCACCAAGGCGACGATGGGTAGCTGGTCTGAGAG
GATGGCCAGCCACACTGGGACTGAGACA-CGGCCCA-GACTCCTACGGGAGGCAGCAGTGGGGAATCTTGGGCAATGCGC
GAAAG-CGTGACCCAGCGA-CGCC-GCGTGGGGGAAGAAGGCCTTCGGGTCGTAAACCCCTTTCAGG-AGGGACGAAGCC
CGGTCCGTGAATAGCGGTCCCGGGTGACG-GTACCTCCAGAAGAAGCCCCGGCTAACTACGTGCCAGCAGCCGCGGTAAT
ACGTAGGGGGCGAGCGTTGCCCGGAATCATTGGG-CGTAAAGCGCGCGTAGGCGGCCCGGTAAGTCCGC-TGTGAAAGCC
CGGGGCTCAACCCCG-GGAGGCCGGCGGATACTGTCG-GGCTAGAGTCCGGAAGAGGCGGGTGGAATTCCCGGTGTAGC-
GGTGAAATGCGCAGATATCGGGAGGAACACCGATGGCGAAGGCAGCCCGCTGGGACGGTA-CTGACGCTGAGGCGCGAAA
GCG-TGGGGAGCGAACAGGATTAGATACCCTGGTAGTCCACGCCGTAAA-CGATGGGCACTA-GGTGTGGGGGGTAGC-C
GACTCCCTCCGTGCC-GAAGCTAACGCATTAAGTGCCCC-GCCTGGGGAGTACGGCCGCAA-GGCTAAAACTCAAAGGAA
TTGACGGGGGCCC-GCACAAGC-GGCGGAGCATGT-GGTTTAATTC-GACGCAACGCGAAGAACCTTACCTGGGCTTGAC
ATGCAGGTGACAGC-CAGGGAAACCTGGTCTCCCTTCGGGG---CACCTGCACA-GGTGGTGCATGGCTGTCGTCAGCTC
GTGTCGTGAGATGTT-GGGTTAAGTCCCGCAA-CGAGCGCAACCCCTGCCCC----ATGTTGCC---AGCGGAGGCT-AC
GTGCCTGC--CGGTGACTCATGGGGGACTGCCGGTGAC-AAACCGGAGGAAGGTGGGGATGACGTCAAGTCATCATGCCC
CTTATGCCCAGGGCTACACACGTGCTACAGTGGCCGGTACAACGGGC-TGCGAACCCGCAAGGGGGAGCGAATCCC-TAA
AAGCCGGTCTAGGTTCGGATTGGGGGCTGCAACTCGCCCCCATGAAGGCGGAGT-CGCTAGTAATCGCGGATCAGC-AAC
GCCGCGGTGAATACGT-TCCCGGGCCTTGTACACACCGCCCGTCACACCACGGGAGCGGGCAACACCCGAAGCC--GGTG
-ACCCAACCCCGCA------------AGGGGAGGGAGCCGTCGAAGGTGGGG----------------------------
-----------------------
>Thermomonospora_curvata_ATCC_19995_(D86945)         
GACGAACGCTGGCGGCG-TGCTTAACACATGCAAGTCGAGCG-----GAAAAGGC------------TTC---GGGGGTA
CTCG-----AGCGGCGAACGGG-TGAGTAACACGTG-AGTAACCTGCCCTCGACT-CTGGGATAAGCCTGGGAAACTGGG
TCTAATACCGGATATTCACCTCCTGTC-GCATGGTG-GGGGGTGGAAAGTTCCCTCTTTTTGGGGGTTCGGTCG------
--GGGATGGGCTCGCGGCCTATCAGCTTGTTGGTG-GGGTGACGGCCTACCAAGGCGACGACGGGTAGCCGGCCTGAGAG
GGCGACCGGCCACACTGGGACTGAGACA-CGGCCCA-GACTC-TACGGGAGGCAGCAGTGGGGAATCTTGCGCAATGGGC
GAAAG-CTTGACGCAGCGA-CGCC-GCGTGGGGGATGAAGGC-TTCGGGTTGTAAACCCCTTTCAGC-ACCGACGAAG--
----------TTTG-----------GACG-GTAGGTGCAGAAGAAGCGCCGGCTAACTACGTGCCAGCAGCCGCGGTAAT
ACGTAGGGCGCGAGCGTTGTCCGGAATTATTGGG-CGTAAAGAGCTCGTAGGCGGCTTGTCGCGTCTGT-CGTGAAAGCC
CACGGCTTAACCGTG-GGTTTGCGGTGGATACGGGCA-GGCTAGAGGCAGGTAGGGGAGCATGGAATTCCCGGTGTAGC-
GGTGAAATGCGCAGATATCGGGAGGAACACCGGTGGCGAAGGCGGTGCTCTGGGCCTGTT-CTGACGCTGAGGAGCGAAA
GCGTGGGG-AGCGAACAGGATTAGATACCCTGGTAGTCCACGCCGTAAA-CGTTGGGCGCTA-GGTGT-GGG-GTTCTTC
CACGGATTCCGCGCCG-TAS-TAACGCATTAAGCGCCCC-GCCTGGGGAGTACGGCCGCAA-GGCTAAAACTCAAAGGAA
TTGACGGGGGCCC-GCACAAGC-GGCGGAGCATGT-TGCTTAATTC-GACGCAACGCGAAGAACCTTACCAAGGCTTGAC
ATC-ACCCGAAAACCTGCAGAGAT-GCAGGCTCC-TTCGGG-GGCGGGTG-ACA-GGTGGTGCATGGCTGTCGTCAGCTC
GTGTCGTGAGATGTT-GGGTTAAGTCCCGCAA-CGAGCGCAACCCTCGTTCC----ATGTTGCC---AGCGGGTT-----
---ATGC--C-GGGGACTCATGGAAGACCGCCGGGGTC-AACTCGGAGGAAGGTGGGGACGACGTCAAGTCATCATGCCC
CTTATGTCTTGGGCTGCAAACATGCTACAATGGCCGGTACAGAGGGC-TGCGATACCGTGAGGTGGAGCGAATCCC-TAA
AAGCCGGTCTCAGTTCGGATCGAAGTCTGCAACTCGACTTCGTGAAGTCGGAGT-CGCTAGTAATCGCAGATCAGC-AAC
GCTGCGGTGAATACGT-TCCCGGGCCTTGTACACACCGCCCGTCACGTCACGAAAGTCGGCAACACCCGAAGCC--CGTG
-GCCTAACCCGTA--------------AGG--GGGAGCGGTCGAAGGTGGGGC-TGGCG-ATTGGGACGAA-GTCGTAAC
AAGGTAGCCGTACCGGAA-GGTG
>Tsukamurella_paurometabola_DSM_20162_(CP001966)     
GACGAACGCTGGCGGCG-TGCTTAACACATGCAAGTCGAACG-----GTAAGGCCCT--TTCGG-----------GGGTA
CACG-----AGTGGCGAACGGG-TGAGTAACACGTG-GGTGACCTGCCCTGTACT-TTGGGATAAGCCTGGGAAACTGGG
TCTAATACCGGATATGACCTTCTCCT--GCATGGGGGTT-GGTGGAAAGC----------TTTTG---CGGTAC------
--AGGATGGGCCCGCGGCCTATCAGCTTGTTGGTG-GGGTAATGGCCTACCAAGGCGACGACGGGTAGCCGGCCTGAGAG
GGCGACCGGCCACACTGGGACTGAGACA-CGGCCCA-GACTCCTACGGGAGGCAGCAGTGGGGAATATTGCACAATGGGC
GCAAG-CCTGATGCAGCGA-CGCC-GCGTGAGGGATGACGGCCTTCGGGTTGTAAACCTCTTTCAGT-AGGGACGAAGCG
C--------------------AAGTGACG-GTACCTACAGAAGAAGCACCGGCCAACTACGTGCCAGCAGCCGCGGTAAT
ACGTAGGGTGCAAGCGTTGTCCGGAATTACTGGG-CGTAAAGAGCTCGTAGGCGGTTTGTCACGTCGTC-TGTGAAAACC
CGAGGCTTAACCTCG-GGCCTGCAGGCGATACGGGCA-GACTTGAGTACTGTAGGGGAGACTGGAATTCCTGGTGTAGC-
GGTGGAATGCGCAGATATCAGGAGGAACACCGGTGGCGAAGGCGGGTCTCTGGGCAGTAA-CTGACGCTGAGGAGCGAAA
GCGTGGGT-AGCGAACAGGATTAGATACCCTGGTAGTCCACGCCGTAAA-CGGTGGGTACTA-GGTGTGGGT-TTCCTTC
CACGGGATCCGTGCCG-TAGCTAACGCATTAAGTACCCC-GCCTGGGGAGTACGGCCGCAA-GGCTAAAACTCAAAGGAA
TTGACGGGGGCCC-GCACAAGC-GGCGGAGCATGT-GGATTAATTC-GATGCAACGCGAAGAACCTTACCTGGGTTTGAC
ATA-TAGAGGATCGCCGCAGAGAT-GTGGTTTGCCTTGTGC--CTTCTAT-ACA-GGTGGTGCATGGCTGTCGTCAGCTC
GTGTCGTGAGATGTT-GGGTTAAGTCCCGCAA-CGAGCGCAACCCTTGTCTC----ATGTTGCC---AGCACGTA-----
---ATGG--T-GGGGACTCGTGAGAGACTGCCGGGGTC-AACTCGGAGGAAGGTGGGGATGACGTCAAGTCATCATGCCC
CTTATGTCCAGGGCTTCACACATGCTACAATGGCGCGTACAGAGGGC-TGCGATACCGTGAGGTGGAGCGAATCCCTT-A
AAGCGCGTCTCAGTTCGGATTGGGGTCTGCAACTCGACCCCATGAAGTCGGAGT-CGCTAGTAATCGCAGATCAGC-AAC
GCTGCGGTGAATACGT-TCCCGGGCCTTGTACACACCGCCCGTCACGTCATGAAAGTCGGTAACACCCGAAGCC--GGTG
-GCCTAACCCTTGTG---------------GAGGGAGCTGTCGAAGGTGGGAT-TGGCG-ATTGGGACGAA-GTCGTAAC
AAGGTAGCCGTACCGGAAGGTGC
